# Supplementary material for: 3D-printed microplate inserts for long term high-resolution imaging of live brain organoids
Source: BMC Biomed Eng. 2021 Apr 1;3:6. doi: 10.1186/s42490-021-00049-5 (PMC8015192; doi:10.1186/s42490-021-00049-5)
Supplement: Supplementary file 6 — Additional file 6: Supplementary Table 2 (Related to Fig. 3). RNA-seq results from brain organoids grown using different microplate inserts. [file 42490_2021_49_MOESM6_ESM.xlsx]

## Sheet: RPKM
	hESC-H9	H9 (No Insert)	hESC-H9-GFP	H9-GFP (Insert #1-flat cone)	H9-GFP (Insert #2-grid cone)	H9-GFP (Insert #3-suspended grid)
DDX11L1	0	0	0.027352	0	0	0
WASH7P	0.383058	0.736927	0.20422	0.759756	0.649815	0.752685
FAM138F	0	0	0	0	0	0
FAM138A	0	0	0	0	0	0
OR4F5	0	0	0	0	0	0
LOC729737	1.53578	1.16652	1.43542	1.14968	1.19776	1.26804
LOC100132287	0	0	0	0	0	0
LOC100132062	0	0	0	0	0	0
LOC100133331	0.208142	0.50675	0.24307	0.504254	0.513131	0.546591
OR4F16	0	0	0	0	0	0
OR4F29	0	0	0	0	0	0
OR4F3	0	0	0	0	0	0
LOC100288069	0.695053	1.2893	1.76219	0.886949	2.93459	1.89462
LINC00115	0.530604	0.704635	0.377175	0.340169	0.242454	0.596662
LOC643837	2.33306	4.05248	2.09255	3.06936	3.9319	3.94684
FAM41C	0	0	0	0	0	0.0127948
LOC100130417	0.0853869	0.935488	0	0.946242	0.815447	1.62829
SAMD11	0.0497477	2.0417	0.026522	1.45341	1.5253	2.80327
NOC2L	55.7759	21.1405	63.7858	28.7925	21.9109	22.9427
KLHL17	3.75782	5.11881	3.03813	6.15708	6.26834	5.98479
PLEKHN1	0.449989	0.0644447	0.583292	0.0266668	0.0620884	0.0454747
C1orf170	0.00696577	0	0.0148546	0.0210528	0.0210074	0.0287209
HES4	0.85683	42.8922	0.282782	59.0678	34.6178	35.8751
ISG15	23.5924	3.91479	15.29	7.49554	5.94515	7.53816
AGRN	20.8522	32.2502	20.8439	38.4154	36.4874	41.6297
RNF223	0	0	0	0	0.0189728	0.0194544
C1orf159	3.50248	6.16443	2.37166	6.31689	4.8261	5.41547
LOC254099	0.0130877	0	0.0279098	0	0	0
MIR200B	0	0	0	0	0	0
MIR200A	0	0	0	0.474077	0	0
MIR429	0	0	0.272037	0	0	0
TTLL10	0.0656182	0.00978102	0.0999516	0.254982	0.254432	0.280216
TNFRSF18	0.388226	0.0184128	0.225791	0.160001	0.0177395	0.0909495
TNFRSF4	0.0575433	0.0400278	0.020452	0.0386476	0	0.0395433
SDF4	33.4873	28.5544	30.8799	34.3052	27.2515	30.2405
B3GALT6	7.90306	9.7498	8.3701	12.1185	8.92823	10.4683
FAM132A	0.568482	0.86856	0.303075	0.695434	0.673525	0.837119
UBE2J2	25.3331	19.8386	22.8626	22.2086	18.7925	19.0229
SCNN1D	0.409096	2.58285	0.207012	2.38901	2.23051	2.23711
ACAP3	4.52925	17.8338	3.08142	17.0373	14.7919	15.0107
PUSL1	21.7224	5.3991	15.8964	8.68822	5.23603	5.6154
CPSF3L	26.8223	19.7421	21.4711	24.2628	19.4008	20.9893
GLTPD1	4.57702	5.99486	4.04632	5.47685	5.52328	5.3649
TAS1R3	0	0.259031	0	0.166733	0.183011	0.187657
DVL1	16.3599	14.9771	14.2239	17.4593	14.4513	14.5121
MXRA8	1.80736	9.67217	1.1523	16.697	6.03129	9.52629
AURKAIP1	138.499	34.4375	104.502	48.7868	34.533	35.8947
CCNL2	21.1284	63.4132	21.5788	49.4881	45.1444	54.5382
LOC148413	11.2906	7.58421	8.42194	8.07937	7.42869	7.38002
MRPL20	148.896	49.1041	131.347	66.2996	43.2429	49.0457
ANKRD65	0.241514	1.35072	0.144209	1.03164	0.660377	0.906176
TMEM88B	0.645608	0.0898184	0.642494	0.390246	0.173069	0.177462
VWA1	7.14501	2.11041	7.33735	3.37013	2.05153	2.77826
ATAD3C	0.565204	0.269106	0.245743	0.182432	0.10481	0.226254
ATAD3B	15.1008	6.54777	24.463	8.07567	7.11332	7.22213
ATAD3A	18.0228	7.91624	19.6521	9.8121	7.79575	8.1339
TMEM240	2.63514	7.43764	1.75862	6.8183	5.96506	6.72228
SSU72	137.896	52.2454	96.4159	63.7548	46.9696	49.3514
C1orf233	17.253	3.27887	7.95509	5.1572	2.92461	4.12734
MIB2	5.33522	10.3394	4.47793	11.7596	10.7458	12.0975
MMP23B	0.0170774	0.0178188	0.0364178	0	0	0.0352063
MMP23A	0.023373	0.0243878	0	0	0.0469922	0.0240926
CDK11B	12.0195	6.19553	8.78777	7.44964	5.95197	6.45232
SLC35E2B	6.77291	20.8991	7.47746	17.4634	17.9754	18.2935
CDK11A	3.16793	2.5569	2.10577	2.15202	2.28514	1.80306
SLC35E2	3.29045	10.0577	2.34974	6.90778	7.56594	8.44816
NADK	14.0864	11.4922	12.7081	12.3516	12.2259	12.6498
GNB1	152.416	194.143	149.559	193.303	191.527	184.367
CALML6	0.577001	0.12041	0.143554	0.0193764	0.0386693	0.039651
TMEM52	9.43855	1.13014	5.09089	2.33822	1.1777	1.5038
KIAA1751	0.00899191	0.16419	0	0.181176	0.266658	0.37075
GABRD	0.539024	0.470602	0.469175	0.742515	0.729856	0.464905
PRKCZ	17.4342	12.9	13.7358	12.7304	12.9683	12.3216
C1orf86	17.4488	10.8348	12.3868	13.4035	10.4946	11.0477
SKI	20.1259	20.1905	22.7492	19.2326	17.121	17.1655
MORN1	1.53561	4.71259	1.07323	4.9271	5.11107	5.25412
LOC100129534	0.433316	1.3269	0.582556	1.22421	1.42043	1.48562
RER1	24.6416	23.7112	25.7288	24.6943	22.0761	22.735
PEX10	13.1609	11.9426	13.0205	15.4086	13.5484	13.2293
PLCH2	0.0394012	2.86869	0.0466799	3.3255	4.06649	3.73651
PANK4	7.96703	10.9724	6.32419	12.2252	10.7243	11.2609
HES5	0	40.587	0	43.3366	55.9733	52.1128
LOC115110	0	0	0	0.00965752	0	0.0197627
LOC100133445	0	0	0	0	0.0221054	0
TNFRSF14	0.0620631	0.220176	0	0.325129	0.299472	0.307074
FAM213B	15.6593	15.6987	18.9875	21.3636	17.0736	17.6614
MMEL1	0.0729702	1.12685	0.0389026	2.02161	1.76051	2.19633
TTC34	0	0.0373442	0.0254412	0.0841319	0.0239859	0.0122974
ACTRT2	0	0	0	0.0150024	0.0149701	0
FLJ42875	0.0114218	3.5455	0.00608928	2.63504	3.67995	3.69685
PRDM16	0.0339864	9.48354	0.0776535	6.40762	10.7523	10.9002
MIR4251	0	0	0	0	0	0
ARHGEF16	4.65958	2.3054	6.96654	3.26907	2.50699	2.93143
MEGF6	2.02109	5.51863	2.02146	7.7889	7.51743	8.99347
MIR551A	0	0	0	0.224563	0	0
TPRG1L	15.4959	11.298	14.8759	11.471	11.6217	11.548
WRAP73	10.8809	11.4313	9.01036	12.6946	10.9382	10.6506
TP73	0.807016	0.571394	0.636586	1.29834	1.24587	0.441396
TP73-AS1	9.41997	9.70829	6.63385	9.41015	8.4067	9.11396
CCDC27	0.0194811	0	0.0207719	0	0.00979184	0.0100404
LOC388588	1.93919	1.69964	1.19925	2.14897	1.40357	1.75902
LRRC47	41.2083	24.657	34.5166	25.4422	23.5947	23.4518
CEP104	4.37094	7.77339	5.37031	6.1906	7.14966	7.34807
DFFB	3.65054	3.88201	4.48897	3.02247	3.59946	3.62597
C1orf174	18.1254	15.7691	16.4532	18.8364	15.3075	14.6349
LOC100133612	0.108483	0.0113193	0.08097	0.0437161	0.0327164	0.0223646
LOC728716	0	0.116701	0	0.0375589	0	0.0384294
LOC284661	0	0	0	0.072003	0.010264	0
AJAP1	3.12966	1.98805	3.49153	3.57625	1.92264	1.51593
MIR4417	0	0	0	0	0	0
MIR4689	0	0	0	0	0	0.623654
NPHP4	2.14976	5.15734	2.50427	5.81938	5.43672	5.35664
KCNAB2	2.171	4.96397	1.09679	4.59352	4.96641	5.30149
CHD5	0.21257	0.660825	0.317785	0.165581	0.528717	0.273328
RPL22	111.364	123.882	85.8221	116.285	119.618	113.17
RNF207	0.309294	1.18517	0.369589	0.800475	0.922045	1.0334
ICMT	51.2884	15.1478	61.1065	22.2639	17.5207	17.9836
HES3	14.8262	0.0317006	12.3748	1.25491	0.366499	0.344486
GPR153	3.40828	9.27765	1.98576	11.5813	7.57212	8.96216
ACOT7	70.1328	23.2705	49.3862	36.6274	20.8865	22.626
HES2	0.11433	0.114107	0.153707	0.320503	0.214873	0.2357
ESPN	4.01809	1.3704	2.67931	4.70049	1.94728	2.16362
MIR4252	0	0	0	0	0	0
TNFRSF25	2.35003	9.07128	1.86219	10.6732	13.1675	13.6474
PLEKHG5	2.49844	9.65322	2.74616	9.21821	12.6192	13.1904
NOL9	8.34166	10.0041	11.4241	9.42397	9.44488	9.87003
TAS1R1	0.0151527	0	0.0161568	0.00763272	0	0.00780962
ZBTB48	5.534	6.87053	4.26858	7.08074	7.22936	7.17015
KLHL21	5.63496	4.14626	8.00105	4.05084	4.06582	4.44146
PHF13	19.3526	14.5636	18.1309	16.9738	16.4905	15.8981
THAP3	5.16511	8.52173	3.59972	9.32766	7.46839	8.24146
DNAJC11	27.7737	18.8344	38.5071	23.5815	18.7663	20.0912
CAMTA1	11.9472	17.3016	6.90688	13.2513	17.7454	15.5437
VAMP3	32.8731	20.7225	25.2619	20.4821	13.9503	19.3927
PER3	2.32823	4.09634	2.7191	3.11593	3.67546	3.91656
UTS2	0.0334005	0.0348507	0	0	0	0
TNFRSF9	0	0.0221211	0	0.039157	0.0284164	0.389718
PARK7	298.623	133.124	233.521	169.491	133.019	129.627
ERRFI1	27.6593	22.1448	40.0708	21.2516	29.7031	29.5433
SLC45A1	1.67573	2.19941	0.714706	1.72374	1.87961	2.03642
RERE	14.2655	27.9737	17.225	29.1988	32.5391	30.0273
ENO1	717.723	622.135	662.053	1292.36	701.559	773.34
ENO1-AS1	0.949594	0.495411	0.151877	0.478329	0.477297	0.34259
CA6	0.0158503	0.0165384	0	0	0.0159337	0
SLC2A7	0.0412786	0.0143569	0	0.0138619	0	0
SLC2A5	0.0955436	0.0271887	0.0185226	0.0350016	0.0261946	0.0179064
GPR157	0.440783	0.440757	0.430823	0.814113	0.516955	0.643667
MIR34A	0	0	0.205264	0.19394	0.193522	0.198435
H6PD	2.98066	8.38725	1.39958	8.1121	7.9825	8.59705
SPSB1	1.31798	1.76507	1.53569	2.16962	1.42736	2.33195
SLC25A33	15.5812	7.39536	15.0991	8.11869	7.44551	7.23114
TMEM201	8.07038	7.50461	8.68603	9.07504	6.86516	7.38025
PIK3CD	4.10917	1.53536	3.41336	2.28671	2.40374	2.17835
C1orf200	0	0	0	0	0	0
CLSTN1	29.9938	63.0134	27.3367	60.2818	59.8648	59.7492
CTNNBIP1	26.5353	20.4502	16.2388	21.9175	18.3307	19.2187
LZIC	13.7561	28.2669	15.2453	26.7767	30.456	28.9487
NMNAT1	2.15624	4.84449	1.27198	4.63795	4.8982	5.24192
RBP7	7.17719	1.34933	3.99873	0.455982	0.909998	0.86645
UBE4B	22.6996	20.1898	34.3352	19.6533	20.6791	20.4875
KIF1B	15.8985	61.7734	20.8036	46.2961	69.0107	63.4723
PGD	207.244	144.777	217.141	182.992	138.726	147.589
APITD1-CORT	0	0	0	0	0	0
APITD1	8.43486	3.61307	6.54809	4.84512	3.74873	3.66086
CORT	0.0516067	0.466676	0.0366841	0.294613	0.259392	0.3901
DFFA	32.3537	13.6948	27.1508	16.6115	13.5768	16.0509
PEX14	13.0288	9.3039	8.9566	10.1351	7.85845	9.03262
CASZ1	0.742079	3.61803	0.879482	8.00845	5.94106	5.46454
C1orf127	0.046018	0.024008	0.0163557	0.0231801	0.0231302	0.0158116
TARDBP	68.8256	71.2269	97.1108	64.6985	68.2188	67.5179
MASP2	0.13801	0.0360005	0.147155	0.0695184	0.0606974	0.115586
SRM	100.307	22.6334	103.903	38.5276	24.2473	25.2058
EXOSC10	26.9169	31.2341	37.2912	32.7944	29.0835	30.0162
MTOR	11.395	12.8571	20.0378	12.7316	14.8902	14.205
ANGPTL7	0	0	0	0.0285971	0	0.126793
UBIAD1	8.05543	6.319	8.87343	5.94347	5.65102	5.96175
PTCHD2	1.08032	5.93701	0.92239	6.33784	5.29533	5.51767
FBXO2	18.9534	0.773014	14.6139	2.71177	1.75016	3.37282
FBXO44	6.03387	7.03457	5.02588	5.56469	6.13617	7.25843
FBXO6	0.437463	1.1982	0.437296	0.785027	0.618422	1.08505
MAD2L2	114.519	36.4419	95.8238	55.704	38.1585	39.2409
C1orf187	5.51793	13.0354	9.25831	42.0894	15.3563	19.1563
AGTRAP	35.5855	6.73217	21.1149	13.8167	9.42968	10.7093
MTHFR	2.99129	8.4982	3.0158	6.30157	6.84474	6.75901
CLCN6	2.91901	11.5018	4.20857	9.83138	10.0742	9.8852
NPPA-AS1	0.0637062	0.412127	0.312466	0.218212	0.204933	0.197003
NPPA	0	0.0776182	0	0.0249806	0.224341	0
NPPB	0.0606761	0.126621	0	0.183382	0.152489	0.15636
KIAA2013	13.3447	9.37662	10.8936	12.1744	7.7217	10.0054
PLOD1	16.6138	21.3445	14.5635	30.2371	17.0524	23.6211
MFN2	17.916	23.8102	24.3653	25.2106	24.2323	23.9561
MIIP	19.4123	9.80242	12.9256	13.0536	9.39674	12.0956
TNFRSF8	4.21106	0.00599439	5.01076	0.0115754	0	0.0118437
TNFRSF1B	0.80094	3.18052	0.565245	1.37579	0.434438	0.784022
MIR4632	0	0	0	0	0	0
VPS13D	1.9713	5.54413	4.13055	3.66881	6.11584	5.45697
SNORA59B	0	0	0	0	0	0
SNORA59A	0	0	0	0	0	0
DHRS3	5.48745	12.9807	9.68924	3.14214	2.3692	3.37208
AADACL4	0	0	0	0	0	0
AADACL3	0.0261496	0	0.128258	0	0	0
C1orf158	0	0	0	0.230292	0.229796	0.149946
PRAMEF12	0	0.0123783	0	0.0119515	0.0119257	0.0122285
PRAMEF1	0	0	0	0	0	0
PRAMEF11	0	0	0	0	0	0
LOC649330	0	0	0	0	0	0
HNRNPCL1	0	0	0	0	0	0
PRAMEF2	0	0	0	0	0	0
PRAMEF4	0	0	0	0	0	0
PRAMEF10	0	0	0	0	0	0
PRAMEF8	0	0	0	0	0	0
PRAMEF7	0	0	0	0	0	0
PRAMEF6	0	0	0	0	0	0
PRAMEF22	0	0	0	0	0	0
PRAMEF5	0	0	0	0	0	0
LOC440563	0.384684	0.21025	0.351577	0.203	0.257807	0.0944112
PRAMEF3	0	0	0	0	0	0
PRAMEF15	0	0	0	0	0	0
PRAMEF9	0	0	0	0	0	0
PRAMEF14	0	0	0	0	0	0.0103942
PRAMEF13	0	0	0	0	0	0
PRAMEF19	0	0	0	0	0	0
PRAMEF18	0	0	0	0	0	0
PRAMEF16	0	0	0	0	0	0
PRAMEF20	0	0	0	0	0	0
PRAMEF21	0	0	0	0	0	0
PRAMEF17	0	0	0	0	0	0
LRRC38	0.332955	0	0.331349	0	0	0.0114402
PDPN	37.9089	34.2038	55.9257	44.0477	11.6884	14.8883
PRDM2	4.66259	15.2476	5.20138	13.1642	15.7629	14.9863
KAZN	2.42985	6.97863	2.09968	4.8746	5.60996	5.06007
C1orf126	0.124404	0.341925	0.0711763	0.406555	0.271469	0.350297
TMEM51	7.18469	4.77855	4.08797	5.82014	3.76965	4.38506
FHAD1	0.378588	0.429752	0.257286	1.05619	1.06646	1.11927
EFHD2	17.2454	25.7764	14.1971	11.9146	12.4257	12.1817
CTRC	0.023555	0.294932	0.0251158	0.237302	0.118395	0.218522
CELA2A	0	0.0240167	0	0.0231885	0	0.0949038
CELA2B	0.0229425	0	0	0	0	0
CASP9	10.7005	7.83797	7.40468	6.8878	6.86312	7.25916
DNAJC16	4.60072	6.09134	5.9886	5.39621	6.03468	6.26759
AGMAT	4.43795	0.189148	5.72709	0.290849	0.215979	0.262986
DDI2	0.758541	1.72311	5.18139	1.63185	2.50207	2.27238
RSC1A1	1.89601	2.84832	5.80918	3.06079	3.24938	3.44961
PLEKHM2	13.7782	15.0626	12.1167	17.9176	14.6977	15.9711
SLC25A34	0.110363	1.37466	0.147095	1.09099	1.26893	1.15183
TMEM82	0.459741	0.0290728	0.178256	0.0421055	0.0280098	0.143604
FBLIM1	27.9353	2.81717	25.7883	2.44612	2.62518	3.53261
UQCRHL	27.5917	13.9636	19.0117	13.6804	12.8595	11.9282
FLJ37453	2.83689	5.28929	1.14879	4.45098	4.34009	4.21058
SPEN	4.67959	16.4464	9.23513	13.0108	19.0694	16.0045
ZBTB17	4.17207	10.5457	4.13662	9.90288	10.5006	9.98163
C1orf64	0.0229923	0	0	0.0231634	0	0.142201
HSPB7	0.00732225	0.0305606	0	0.0663904	0.0147216	0.0301907
CLCNKA	0.141952	0.13069	0.0712273	0.235543	0.167882	0.361503
CLCNKB	0.514693	0.358026	0.235199	1.06173	0.854126	1.05266
FAM131C	0.809192	1.48082	0.19911	2.80934	2.20258	2.14301
EPHA2	7.55902	13.1769	7.66686	20.1656	18.7259	17.8026
ARHGEF19	9.37502	2.16649	10.2795	3.43702	2.73385	3.2068
RSG1	0.963777	1.9121	0.911847	2.09232	2.52447	2.81244
FBXO42	6.83806	18.7617	7.92088	17.4051	16.8168	17.1264
C1orf144	39.1994	37.9281	43.1947	44.0758	35.8384	36.1716
SPATA21	0.0210183	0.131585	0.0112055	0.0423493	0.0739515	0.0974942
NECAP2	18.52	10.9043	16.0147	13.1835	10.7614	11.3492
CROCCP3	1.22685	3.68393	0.963227	2.26926	2.62128	3.20424
MIR3675	0	0	0	0	0	0
NBPF1	1.95703	19.9719	4.00168	18.1573	24.8002	25.9681
CROCCP2	9.34621	17.3758	6.30679	13.4649	14.3524	14.1603
MST1P2	0.514135	0.662189	0.25697	0.663636	0.597599	1.00196
ESPNP	0.115601	0.076758	0.12326	0.116461	0.0528225	0.184156
MST1P9	0.139696	0.196023	0.107862	0.11647	0.159801	0.143996
CROCC	7.27605	9.44429	6.26555	13.4103	12.1277	13.1472
MFAP2	49.8337	26.7512	44.1943	39.3535	27.4745	33.6439
ATP13A2	16.698	12.2144	15.8381	14.2704	13.1102	13.1863
SDHB	63.5463	24.7969	49.5951	31.7487	25.3218	22.5142
PADI2	2.83931	0.227891	1.92515	0.542749	0.209801	0.770455
PADI1	0.35229	0.0402046	0.129124	0.0221819	0.0221341	0.02837
PADI3	1.16242	0.0346539	0.233723	0.153911	0.0333869	0.157478
PADI4	0.0747936	0.00975511	0.0598121	0	0.0187969	0.0192741
PADI6	0	0	0	0	0.00907394	0
RCC2	176.965	57.7523	215.399	71.1219	54.9332	60.7495
ARHGEF10L	7.08692	9.83817	5.24031	11.8155	9.3932	10.0445
ACTL8	0.694107	0	1.14048	0.0114634	0.0114387	0
IGSF21	11.1544	3.68255	4.90142	5.34434	7.81854	6.28787
KLHDC7A	5.14638	0.034954	8.00112	0.156088	0.058933	0.120858
PAX7	0.0279874	4.13945	0.00746045	8.51153	2.59543	4.90794
TAS1R2	0	0	0.00895639	0.0169246	0.00844405	0.00865842
ALDH4A1	13.4016	4.72865	9.45744	5.82051	5.38007	5.68441
MIR4695	0	0	0	0	0	0
IFFO2	2.23554	4.03661	2.71645	2.88468	4.84851	4.36558
UBR4	8.50131	16.5402	21.7175	12.9946	18.5773	17.6333
KIAA0090	11.4274	14.6294	16.3402	14.6284	14.2	16.0439
MRTO4	47.1311	18.8875	54.6348	28.4102	20.3603	20.9348
AKR7L	0.366049	1.3177	0.195152	0.802079	0.827948	0.981028
AKR7A3	0.563099	1.45997	0.272914	1.06581	0.89198	1.75889
LOC100506730	2.86598	8.32346	1.40552	7.89938	7.83105	8.55583
AKR7A2	15.5323	14.8061	10.3196	21.4556	16.1505	16.9439
PQLC2	5.23999	6.24156	4.72608	7.26567	5.87175	6.26281
CAPZB	204.245	84.6723	147.936	94.5161	70.0928	76.9769
MINOS1	28.9214	11.2287	23.1767	11.9923	10.4425	9.27699
C1orf151-NBL1	0	0	0	0	0	0
NBL1	0.00980368	0.0102293	0.0209065	0.0098766	0	0.0101055
HTR6	0.661748	0.100231	0.250373	0	0.0429183	0.0220039
TMCO4	0.776119	0.089154	0.59978	0.0573866	0.0787364	0.124773
RNF186	0	0	0	0	0	0
OTUD3	5.88076	11.1664	5.54598	8.10894	9.51302	9.54676
PLA2G2E	0	0	0	0	0	0
PLA2G2A	5.29399	0	0.858004	0.0213335	0.0638624	0.763976
PLA2G5	0	0	0	0.0112637	0	0.0115248
PLA2G2D	0.00805782	0.0168153	0	0	0.00810025	0
PLA2G2F	0	0	0	0	0	0
PLA2G2C	0.093492	0	0	0	0.0469922	0
UBXN10	0.320632	0.862402	0.615378	1.38538	1.52565	1.57172
VWA5B1	0.0615167	0.390063	0.0807296	0.305104	0.51851	0.448752
LOC339505	0	0.0116814	0	0.0169179	0.00562714	0.01154
CAMK2N1	4.66573	62.9026	1.9112	41.6143	48.4242	41.2604
MUL1	10.855	10.8139	10.867	11.1528	8.9636	10.0969
FAM43B	1.42704	1.17237	0.769542	1.52854	1.25317	1.48788
CDA	6.6023	0	2.47216	0.0222455	0.0221976	0.0682832
PINK1	9.46549	17.6347	6.78221	17.3234	18.3104	18.7835
DDOST	143.969	72.2931	143.259	83.8086	72.7639	77.4345
KIF17	2.24203	1.14044	1.41642	2.12318	1.66784	1.73329
SH2D5	3.9988	1.55601	5.37092	1.71936	1.4547	1.5144
HP1BP3	30.06	97.375	30.7446	75.7199	92.3054	82.7856
EIF4G3	21.6667	38.5269	27.9024	31.2912	34.0959	34.1038
ECE1	13.685	8.28838	13.5836	7.88047	5.98697	7.9465
LOC100506801	0.0822686	0.0686723	0.0350879	0.198913	0.0827019	0.135682
NBPF3	3.03497	3.02816	3.17838	3.55805	3.37731	3.59488
ALPL	73.9771	3.30238	71.3467	21.5471	7.45389	9.25751
RAP1GAP	3.12035	2.71845	2.66168	2.64913	2.37542	2.41699
USP48	30.948	24.095	33.9546	22.5186	22.0743	23.1237
LDLRAD2	0.179457	0.0550731	0.225115	0.132935	0.116731	0.195863
HSPG2	5.33697	4.13205	5.46935	6.95338	5.38295	9.23652
CELA3B	0	0	0	0	0	0
CELA3A	0	0	0	0	0	0
LINC00339	21.9446	7.51883	9.71186	7.84033	5.40879	6.29879
CDC42	123.825	99.0726	117.669	102.185	89.1957	95.9037
WNT4	0.135569	0.497923	0.104078	2.55674	2.43675	6.24931
ZBTB40	2.03941	5.9219	5.21789	5.14831	5.54676	5.88906
EPHA8	1.0766	0.30516	0.741186	0.585005	0.532613	0.301466
C1QA	0	0	0	0.0194294	0	0
C1QC	0	0	0	0	0	0
C1QB	0	0	0	0.0204343	0	0
EPHB2	6.0453	36.0178	5.89866	26.4204	32.9914	29.5611
MIR4684	0	0	0	0	0.259603	0.266194
MIR4253	0	0.324931	0	0.313727	0.626102	0.320998
LOC729059	0.207607	0.0866483	0.0442727	0.125491	0.0417401	0.0855995
KDM1A	134.539	111.984	140.569	123.311	104.697	108.528
MIR3115	0	0.324931	0.332045	0	0	0
LUZP1	13.8279	8.48198	18.9715	7.62394	8.7337	9.08145
HTR1D	0.9785	0.0545564	1.55306	0.0752503	0.0901056	0.246382
HNRNPR	140.305	162.075	172.823	177.844	168.304	155.065
ZNF436	0.565572	12.0779	0.537716	11.0062	14.787	13.5641
C1orf213	0.324988	2.07312	0.063004	2.23231	2.0196	2.10132
TCEA3	0.106814	1.18418	0.0142365	1.34511	0.912703	1.00469
ASAP3	12.2163	15.6043	12.2711	21.2663	18.5241	18.1696
E2F2	2.69134	4.43353	1.76528	5.68974	3.99268	3.45093
ID3	128.525	39.7859	68.4479	112.453	55.959	107.201
MDS2	0.185573	0	0	0	0.0207278	0
RPL11	2275.45	1446.44	1608.7	1765.02	1337.35	1350.54
TCEB3	17.466	17.2677	25.8223	17.8807	17.0627	17.2971
LOC100506963	3.37956	4.70851	1.85382	5.17592	4.18287	3.86619
PITHD1	52.0521	35.3362	47.6638	39.4971	36.6559	35.1776
LYPLA2	69.2652	26.3675	64.9843	28.23	25.2985	27.137
GALE	11.6851	12.1247	7.18488	12.1644	10.5589	10.8671
HMGCL	11.0621	9.93465	4.17039	13.6651	10.8555	12.7329
FUCA1	6.59185	4.19571	4.09559	4.51459	5.0378	4.62953
CNR2	0	0	0	0	0	0
MIR378F	0	0	0	0	0	0
PNRC2	60.1067	55.5038	77.9043	46.3874	45.8112	44.9036
SRSF10	84.4754	98.9885	109.575	87.5927	98.138	92.6686
MYOM3	0.0511143	0.0228572	0.00778588	0.0919545	0.0403728	0.0602148
IL22RA1	0.0929397	0	0.0457375	0.0144048	0.00718685	0.0294772
IL28RA	1.54074	0.222745	1.61314	0.36935	0.345227	0.440097
LOC284632	0	0	0	0	0	0.0118244
GRHL3	0.147619	0.0693126	0.29906	0.148717	0.140977	0.273895
C1orf201	4.0871	1.5374	2.31317	4.11005	3.23033	3.26655
NIPAL3	2.63821	4.36531	2.19299	3.75085	4.48033	4.87165
RCAN3AS	0.789779	0	0.210527	0.0497283	0	0
RCAN3	6.47762	1.85054	7.58046	2.47689	2.93831	2.80106
C1orf130	0.11676	0.016613	0.0792248	0.0481206	0.0053352	0.0437652
SRRM1	98.4138	58.8778	78.7283	67.4493	54.5119	61.8715
CLIC4	108.139	53.5191	145.109	62.7013	74.5733	62.5545
RUNX3	0.400098	0.0101822	0.327761	0.0589865	0.0196198	0.130766
SYF2	36.8106	35.835	30.2282	39.7016	36.8607	39.1231
C1orf63	18.6319	43.4516	13.2392	35.182	41.3543	53.8173
RHD	0.0224242	0	0.0318801	0	0.0225423	0.0154097
TMEM50A	60.6854	44.757	49.4248	46.3738	44.3412	41.9679
RHCE	0.0916141	0.559894	0.0279098	0.725179	0.447326	0.782458
TMEM57	5.1945	21.4276	8.07296	14.4589	18.2819	16.7118
LDLRAP1	9.13415	1.79924	7.7315	2.73301	1.77698	2.87816
MAN1C1	3.84356	2.92672	3.73849	2.94576	3.9968	4.09145
SEPN1	38.4804	39.8603	34.0093	47.2616	46.3096	45.6864
FAM54B	13.0399	35.0184	11.5096	33.6588	32.0678	31.46
LOC646471	0.0753592	0.114922	0.0185429	0.12264	0.0815835	0.0657286
C1orf135	14.5899	2.81954	12.1934	3.84023	2.77842	2.99723
PAQR7	3.49547	4.68512	3.30134	4.79879	4.6969	5.28548
STMN1	338.408	410.472	205.744	394.602	312.311	312.72
MIR3917	0	0	0	0	0	0
PAFAH2	6.24457	5.70122	4.90548	5.79059	5.42738	5.83946
EXTL1	0.221572	0.979813	0.151877	0.855677	0.800799	1.03865
SLC30A2	0.00856286	0.0268039	0.0821721	0.0172531	0.0258238	0.0264794
TRIM63	0.0120045	0.0375771	0	0.0725628	0.0241354	0.0247482
PDIK1L	1.51605	13.4942	1.8452	9.00189	13.8976	11.8033
FAM110D	0.930963	0.289965	0.740783	0.41995	0.279363	0.515619
ZNF593	33.2485	9.80501	26.9279	13.8388	9.84012	11.8725
CNKSR1	3.55716	1.48987	3.08949	1.74133	1.67043	1.79891
CATSPER4	0.23877	0.0155711	0.143208	0.0601366	0	0.0153826
CEP85	12.2858	13.3863	13.9491	14.1771	13.1836	13.2077
SH3BGRL3	70.3269	53.1675	43.8014	60.7477	47.7679	54.1684
UBXN11	3.21125	7.01136	2.54669	9.90112	7.86935	7.89243
CD52	3.18687	0.175012	1.25191	0.126733	0.295074	0.432235
AIM1L	2.2044	0.252759	1.68321	0.54503	0.397745	0.511883
ZNF683	0.0128106	0	0	0	0.0128781	0.02641
LIN28A	469.775	3.9743	540.727	12.309	4.09415	12.4366
DHDDS	9.45536	8.83016	11.1674	8.20517	7.17044	8.07395
HMGN2	83.1874	111.06	103.114	142.205	109.443	101.956
RPS6KA1	18.27	5.84328	18.4006	7.28899	6.6411	7.22592
MIR1976	0	0	0	0	0	0
ARID1A	21.8888	44.2679	30.1063	39.5955	44.9008	42.9871
PIGV	5.47627	3.23741	2.7955	3.42273	2.83053	2.92637
ZDHHC18	14.3287	12.466	14.4077	12.6546	11.2507	10.4585
SFN	2.47992	0.168025	2.09479	0.373133	0.275199	0.331983
GPN2	10.2794	9.27711	10.6615	9.67776	9.92475	10.0611
GPATCH3	7.72837	6.3515	7.79503	7.64557	5.92929	6.55144
NR0B2	0	0	0	0	0	0
NUDC	168.498	60.375	160.521	86.5878	67.7766	67.0956
C1orf172	7.83381	0	6.52451	0.118322	0.0236134	0.0363193
TRNP1	20.9695	3.94519	17.3542	4.7505	3.49512	4.827
FAM46B	42.8603	0.716655	44.597	4.33139	2.25966	3.82494
SLC9A1	5.39588	3.90969	6.82014	4.44214	3.98092	4.57851
WDTC1	6.0635	12.4741	3.77572	14.3008	12.7938	13.2549
TMEM222	10.3768	13.4597	10.1271	14.7437	12.3593	13.0261
LOC644961	0.175668	1.86627	0.425699	1.55255	2.15122	2.2223
SYTL1	3.95299	0.539459	1.15996	1.87726	1.60251	3.06434
MAP3K6	2.06475	1.16399	1.30946	1.89773	1.04273	1.75006
FCN3	0.143635	0.0642306	0.0875157	0.020672	0.0206274	0.888344
CD164L2	1.21084	0.0287139	0.381453	0.124757	0.027664	0.0992821
GPR3	7.82807	1.43463	4.74053	1.7087	1.25102	1.13795
WASF2	30.007	14.2328	24.092	19.7008	14.1366	18.1367
AHDC1	3.78142	8.43541	3.93465	8.26934	7.59939	9.19351
FGR	0.0937366	0.017783	0.0363446	0.0600942	0.0342655	0.0351354
IFI6	6.72213	19.9629	4.27952	27.2374	21.9805	21.7517
FAM76A	5.89547	6.87325	4.62156	7.62922	8.02511	7.93856
STX12	6.42362	27.4918	4.86927	21.084	24.7236	21.7215
PPP1R8	24.9429	27.2556	30.4762	29.4689	28.0604	26.2033
SCARNA1	0.510264	5.32417	0.272037	1.79921	1.66709	2.23539
C1orf38	4.32861	0.804205	3.50307	1.31765	0.884369	1.05929
RPA2	48.5077	37.8961	44.2655	49.5507	41.0402	38.0719
SMPDL3B	21.3229	0.0353903	26.3041	0.3417	0.147751	0.244733
XKR8	9.35156	2.8771	7.07296	4.26076	3.09743	3.55032
EYA3	7.41826	10.6737	11.2783	10.164	11.6187	11.9318
LOC653566	0.325984	0.462587	0.514424	0.354682	0.301485	0.362902
PTAFR	1.55951	0.0409362	0.820962	0.08399	0.0690191	0.0353856
DNAJC8	148.688	72.1856	121.202	88.5629	66.1432	70.1363
ATPIF1	76.1234	31.9665	55.1046	38.2894	30.5986	29.5045
SESN2	11.6384	12.7637	6.64956	21.0674	17.5465	17.4784
MED18	11.4207	6.02922	8.02167	7.19105	6.69718	6.04967
PHACTR4	19.9315	26.2967	19.1364	25.2835	24.6429	24.555
RCC1	40.0105	16.7145	46.991	19.4375	15.083	14.832
SNHG3	61.9211	13.9014	42.1264	11.7216	9.4006	11.2489
TRNAU1AP	14.5552	13.005	11.0486	13.6471	12.5295	12.4468
SNHG12	33.0391	20.8994	30.798	26.8472	23.1598	29.3598
SNORD99	11.1174	12.1524	11.5718	10.4001	8.78108	16.9166
SNORA61	21.3388	12.0674	17.5422	14.6052	11.135	17.4623
SNORA44	8.02119	9.87594	9.75005	12.7677	12.2564	17.1977
SNORA16A	2.6865	3.13292	5.05501	4.29853	3.81268	8.9592
RAB42	3.6072	0.975081	2.03271	1.2239	0.845486	0.69356
TAF12	30.2451	13.0286	18.546	15.9045	13.4478	13.6989
RNU11	14.431	39.7716	7.69361	41.7188	25.7026	46.2428
GMEB1	8.82724	9.09566	9.77253	7.30912	7.91761	7.84313
YTHDF2	64.1299	50.3499	73.5959	52.1833	54.8465	53.3356
OPRD1	0.143242	0.0249102	0.241828	0	0.0239994	0.0246087
EPB41	18.8266	36.1915	27.5778	40.7272	44.5211	40.9974
TMEM200B	6.41395	0.664067	6.0722	0.449651	0.531771	1.00534
SRSF4	55.4257	66.3646	50.1112	66.8167	63.4922	62.6106
MECR	11.806	5.82794	7.60675	8.36159	7.39901	7.12052
PTPRU	9.17925	8.17865	7.91994	11.0424	9.73877	11.5895
MATN1	0.0387028	0.103842	0.0412672	0.111402	0.105604	0.14248
LOC100129196	0.0929676	0.172451	0.0440567	0.239351	0.269987	0.287489
LAPTM5	0.198524	0.108504	0.100799	0.161906	0.08553	0.438506
MIR4420	0	0	0	0	0	0
SDC3	12.0497	38.0854	10.3438	40.4798	36.165	36.2434
PUM1	33.9012	53.9397	42.1057	44.7468	57.7825	55.0014
SNORD103B	0	0	0	0	0	0
SNORD103A	0	0	0	0	0	0
SNORD85	0	0.294604	0	0.284446	1.13533	0
PRO0611	0	0	0	0	0	0
NKAIN1	25.5677	27.6607	22.7877	34.8111	27.4726	24.5694
SNRNP40	77.8711	37.4967	76.8022	51.4157	38.5507	39.7176
ZCCHC17	69.5026	42.177	53.361	43.6257	39.8509	41.1487
FABP3	11.3119	3.18237	18.5655	6.96206	2.2704	3.42242
SERINC2	10.912	8.02823	8.76646	11.965	10.7043	10.2071
LOC149086	0	0	0.0193314	0	0	0.0186883
LOC284551	0.0154513	0	0.00823753	0	0	0
TINAGL1	3.60663	0.00987721	1.89757	0.00953664	0.00951607	0.029273
HCRTR1	0.0423307	0.0110421	0.0564194	0.0852912	0.0425536	0.0109085
PEF1	21.0047	19.974	20.6395	26.5833	18.6306	18.9491
COL16A1	1.02012	1.02088	1.14836	0.450814	0.27448	0.601987
BAI2	4.39161	15.6809	4.53249	17.1889	19.829	16.0394
MIR4254	0	0.290728	0	0.280703	0.560196	0
SPOCD1	0.337682	0.102293	0.13357	0.120714	0.120454	0.13474
PTP4A2	72.4369	66.2354	65.1167	70.8473	70.6512	65.2947
KHDRBS1	230.222	180.82	207.097	206.97	192.285	185.078
TMEM39B	9.92404	12.1658	10.4822	14.1519	12.1074	11.4422
KPNA6	28.4922	19.3139	32.622	19.2094	19.3152	19.6694
TXLNA	14.6898	19.2804	19.6178	19.2428	18.7885	18.7467
CCDC28B	18.9304	27.9656	11.1479	21.1388	23.3021	19.2892
IQCC	2.61352	2.83298	2.13679	3.96339	3.44424	3.16994
DCDC2B	0.031395	0.0491371	0.0167376	0.1107	0.0473405	0.0485424
TMEM234	4.16865	5.9833	4.82048	6.95999	5.9416	5.52758
EIF3I	192.428	80.4858	163.458	116.661	85.8944	85.5299
MTMR9LP	2.88846	4.9724	1.69051	4.39704	2.98611	4.17961
FAM167B	3.58839	1.94143	1.01559	2.1869	1.2915	2.19192
LCK	37.6606	0	21.8005	0	0.020111	0.0309323
HDAC1	62.4543	42.5317	62.1221	39.6878	43.1247	43.9063
MARCKSL1	464.487	552.397	420.108	603.657	519.601	500.545
LOC100128071	1.21178	4.74149	0.678341	3.17408	3.28905	3.06027
TSSK3	0.0161034	0.0672101	0	0.0648926	0.0323764	0.0497974
BSDC1	12.7027	32.6759	13.8548	23.7242	26.4245	25.0319
ZBTB8B	2.30311	3.04099	2.42761	2.27776	3.16292	3.06938
ZBTB8A	7.13565	7.8221	5.63784	6.45269	7.61739	7.22139
ZBTB8OS	61.0104	23.455	41.0213	26.7638	22.9547	23.4764
RBBP4	56.5749	66.9536	54.3938	59.7917	65.1193	61.9716
SYNC	0.139435	0.322606	0.226243	0.250407	0.286433	0.274958
KIAA1522	11.3627	9.85144	11.8736	10.6115	12.1227	11.5714
YARS	92.8494	32.9197	84.8254	62.7821	47.376	48.0465
S100PBP	16.6337	17.7259	15.3894	17.888	19.2119	18.6881
FNDC5	0.512038	26.6256	0.852604	24.3579	14.8709	17.4392
HPCA	0.903668	3.25301	0.273004	2.68565	2.86154	2.40634
TMEM54	5.26733	1.42407	3.2743	1.05271	1.47919	1.51674
RNF19B	8.78602	10.0418	7.49455	9.9496	10.4761	9.76091
AK2	22.8526	21.8212	23.8245	26.9582	20.2481	21.0559
ADC	0.310555	3.18975	0.0931309	2.1705	2.15606	2.45088
TRIM62	3.75996	3.90594	3.18023	3.26583	3.25879	3.10284
ZNF362	13.3696	22.1238	10.5335	22.3706	21.9111	23.0788
PHC2	5.31996	42.7245	2.84497	52.0419	40.5468	41.0914
MIR3605	0	1.76763	0	1.06667	0.212875	0.218279
ZSCAN20	0.522119	1.67103	0.674481	1.65387	2.07424	1.94578
CSMD2	0.888524	1.25243	1.26951	0.672163	1.52332	1.03244
HMGB4	0.00903796	0	0	0	0	0
LOC402779	0	0	0	0	0	0
C1orf94	5.01906	0.183883	3.54019	0.205949	0.283455	0.203456
GJB5	0.165308	0.0172485	0.246766	0	0	0
GJB4	0.0596505	0	0.00795037	0	0	0
GJB3	0.2961	0	0.183321	0.115472	0	0.0787655
GJA4	0.979159	0.136223	0.932674	8.04937	0.538092	1.46685
C1orf212	6.7322	4.12059	5.672	5.55074	3.97701	4.01624
DLGAP3	3.73693	2.38386	5.01057	1.73665	1.79819	1.7343
LOC653160	0.774319	0.784519	0.191449	0.587885	0.654304	0.821293
ZMYM6NB	14.972	2.07815	9.03162	2.02956	1.84108	1.84062
ZMYM6	3.70908	8.21273	5.46041	6.84711	9.12497	8.48673
ZMYM1	10.8216	9.29381	14.2351	6.44608	10.1537	9.45351
SFPQ	237.063	225.275	306.996	265.283	262.051	247.259
ZMYM4	17.6638	28.5401	30.2367	26.7202	32.9326	30.501
KIAA0319L	16.8369	20.603	12.852	21.7724	20.0311	20.8118
NCDN	7.97313	7.42474	14.1873	7.45663	7.00389	7.81208
TFAP2E	0.426036	0.939582	0.578156	1.16081	0.992831	0.968132
PSMB2	47.0487	32.9916	40.4785	37.4359	31.4936	29.877
C1orf216	4.21498	6.34845	5.47161	4.90073	5.18764	5.53509
CLSPN	17.3845	7.83129	17.0567	10.8151	7.50732	8.23048
EIF2C4	3.91725	16.0238	3.47961	9.66955	15.7937	13.9531
EIF2C1	6.68297	22.5119	17.8809	21.6501	27.8747	23.1151
EIF2C3	2.80022	6.47402	3.64858	5.39628	7.94264	7.55742
TEKT2	0.435026	6.53049	0.25437	7.40804	9.05669	8.50549
ADPRHL2	14.9021	17.1693	12.3644	18.9617	16.2016	16.1095
COL8A2	0.981382	0.755566	1.07689	0.196777	0.110149	0.343746
TRAPPC3	52.8224	41.1092	37.8405	39.5734	42.1026	37.7058
MAP7D1	23.4057	38.1217	21.1594	44.265	34.2303	36.15
THRAP3	69.9604	54.7072	82.7236	57.3707	57.7995	57.6904
SH3D21	1.4291	3.78927	1.39831	4.24298	3.87045	4.67059
FAM176B	8.81996	2.74619	2.84916	3.90641	1.83791	3.72772
STK40	7.36698	19.3147	7.50874	23.6132	20.6399	19.2285
LSM10	51.0963	17.9102	36.3921	22.6135	18.3823	17.4623
OSCP1	1.84881	4.9414	1.31926	8.08064	6.73364	6.12764
MRPS15	114.899	26.5602	104.074	40.3014	22.7213	26.4423
CSF3R	0.00606761	0.0253242	0	0.0794656	0.0121991	0.0437808
GRIK3	0.252669	7.00081	0.433506	3.80665	1.8034	2.50266
MIR4255	0	0	0	0	0	0
LOC728431	0.311629	0.309675	0.205696	0.209298	0.0895058	0.198852
ZC3H12A	2.07393	1.21215	2.12822	2.95338	2.13188	2.45122
MEAF6	22.7047	50.1905	24.6088	47.6152	51.3497	45.3129
SNIP1	9.65815	12.4292	9.39347	12.769	12.1212	12.3759
DNALI1	6.11536	16.1982	4.33	20.1335	19.0133	17.9551
GNL2	66.7368	26.0324	73.2362	40.3133	27.5089	29.7521
RSPO1	0.0479869	5.10717	0.0073095	34.3034	42.0512	32.8725
C1orf109	17.2195	12.6473	16.4909	16.6954	13.6131	14.2831
CDCA8	32.2375	24.5226	28.2361	32.1345	22.2673	21.1265
EPHA10	0.126802	0.962235	0.0737476	0.371622	0.583271	0.736706
MANEAL	1.55596	8.61238	2.23579	6.25523	5.83953	6.4002
YRDC	14.4633	9.18232	14.5116	11.515	8.78861	9.01173
C1orf122	22.7023	16.5296	18.7245	20.7993	15.9575	18.0022
MTF1	2.60582	5.42405	3.31095	5.229	6.16033	6.06756
INPP5B	8.35817	7.13857	7.3861	8.93763	7.88601	8.24304
SF3A3	101.422	47.05	109.934	62.3906	47.0636	50.4135
FHL3	15.0545	4.46707	11.5552	8.23984	5.72976	7.44282
UTP11L	44.7277	22.451	43.7483	27.9312	24.1846	23.1695
POU3F1	26.8388	4.42208	13.5721	8.70679	4.02775	4.17473
MIR3659	0	0	0	0	0	0
LOC339442	0	0	0	0	0	0
RRAGC	10.0556	15.7691	12.0621	15.5383	17.8387	16.7215
GJA9-MYCBP	0	0	0	0	0	0
MYCBP	0	0	0.00880275	0	0	0
GJA9	0	0	0	0	0	0
RHBDL2	0.495681	0.0721676	0.282699	0.0116132	0.0579408	0.166353
AKIRIN1	139.679	71.6761	162.352	70.5115	73.1083	73.4269
NDUFS5	573.605	173.744	377.715	215.875	170.971	165.716
MACF1	13.2618	24.8599	24.9291	16.0857	25.3315	23.467
KIAA0754	0.622019	2.73223	6.1244	1.25329	2.98921	2.6804
BMP8A	0.0903346	0.0471283	0.0762535	0.0492952	0.0227026	0.0581973
PPIEL	0.899395	5.53012	0.650743	3.98839	5.08574	6.10055
PABPC4	125.668	55.5762	126.898	63.6808	52.3815	57.431
SNORA55	0.618276	2.25792	1.81292	2.18006	2.64151	3.18655
HEYL	1.21476	1.08489	1.24037	2.26091	0.507091	2.90225
NT5C1A	0	0.0598789	0	0.0192714	0	0.0591541
HPCAL4	0.815415	5.36949	0.477134	1.26228	3.3838	2.11155
PPIE	8.94751	9.38142	6.50644	10.8666	9.34488	9.66193
BMP8B	0.129087	0.0936987	0.155594	0.163973	0.107199	0.167773
OXCT2	0.104487	0.0121137	0.160925	0	0.0116708	0.0239341
TRIT1	18.7479	21.7215	17.7619	20.8923	18.1063	19.8379
MYCL1	8.61295	8.81618	4.77874	12.833	12.2415	11.9379
MFSD2A	8.92834	5.29043	8.38123	6.21297	6.4994	5.0578
CAP1	117.678	57.8956	116.356	66.993	56.4237	60.1703
PPT1	86.2683	37.1844	79.7391	55.7618	39.4974	43.6819
RLF	6.90166	27.674	10.0865	27.3205	33.062	32.5986
TMCO2	0	0.0894548	0	0.0863703	0.229824	0.0589146
ZMPSTE24	24.2577	17.878	44.3062	16.5378	19.1277	18.3329
COL9A2	2.07197	10.4506	1.2123	6.89513	5.79747	8.67409
SMAP2	2.76805	21.3714	3.21347	16.8629	18.207	16.0468
ZNF643	3.18004	6.02699	4.43577	5.46204	5.78566	5.98628
ZNF642	3.73693	5.60826	3.38843	5.2469	5.21587	5.44939
DEM1	3.18168	5.2756	4.25343	4.9097	5.02473	4.90458
ZNF684	3.56467	3.89856	3.41324	3.82517	4.16207	4.04914
RIMS3	7.89448	17.2263	4.08228	19.3503	20.5954	21.2934
LOC100130557	1.39088	3.47887	1.25597	1.17327	1.19081	1.61205
NFYC	15.5864	22.1981	16.132	26.1524	21.8097	22.0125
MIR30E	0	0	0.245425	0	0	0
MIR30C1	0	0	0	0	0	0
KCNQ4	1.2347	0.393501	0.804231	1.16061	0.316793	0.585769
CITED4	9.94006	2.80684	4.42487	4.44516	2.53932	3.31391
CTPS	50.4211	30.4527	57.2488	38.9924	28.7936	30.4867
LOC100507178	0.127938	0.234763	0.164639	0.204446	0.1907	0.291038
SLFNL1	0.0100028	0.125245	0.0106656	0.171313	0.170943	0.154661
SCMH1	5.62081	14.5633	6.37035	17.6941	14.1832	14.0094
EDN2	0.0340723	0.088879	0.018165	0.0858144	0.0342517	0.0351213
HIVEP3	0.0495164	0.994129	0.0655415	0.412839	0.506354	0.783213
GUCA2B	0	0	0	0	0	0
GUCA2A	0	0	0	0.0742033	0.111065	0.0759231
FOXJ3	12.6692	22.0706	16.0905	16.6737	21.9398	21.2406
RIMKLA	1.677	3.77349	1.33308	2.41008	3.57913	3.33129
ZMYND12	0.179052	0.348742	0.0636388	0.468999	0.635984	0.492173
PPCS	22.4274	16.59	12.2828	19.5425	16.684	17.5033
CCDC30	0.095695	1.84722	0.0655944	2.41706	2.76228	2.86764
PPIH	70.9394	31.2925	59.2983	44.2669	31.9312	33.0692
YBX1	787.674	438.219	695.847	611.15	512.138	485.974
CLDN19	2.39273	0.570479	1.36653	0.586344	0.774197	0.993829
LEPRE1	19.2391	16.5804	15.6708	17.7195	13.1084	17.3709
C1orf50	7.76103	12.4953	7.05179	12.0014	12.374	12.7957
LOC100129924	0.30159	1.30369	0.0689086	0.933203	1.62417	0.977036
CCDC23	33.1969	52.5525	20.8248	57.3169	47.6167	42.9172
ERMAP	1.45872	2.86504	1.14366	2.67363	3.22238	3.10202
ZNF691	12.1939	5.69717	10.1677	6.12556	4.99899	5.62821
SLC2A1	70.7288	194.541	47.9205	247.951	152.185	178.644
FLJ32224	2.52453	1.98543	0.341498	3.30251	1.85602	1.88372
FAM183A	1.06494	3.71817	0.567752	5.44684	5.64097	3.7576
EBNA1BP2	72.8345	24.3577	87.9442	37.4754	26.6801	26.9946
WDR65	0.0254213	0.23342	0.0813171	0.609527	0.638879	0.566005
TMEM125	5.84532	0.0247428	5.76487	0.0955586	0.0595953	0.232211
C1orf210	4.6946	0	3.85758	0.0867801	0.0288643	0.0443957
TIE1	0.515838	0.521587	0.40259	1.82154	0.331447	1.25529
MPL	0.174288	0.0788036	0.123891	0.0526752	0.0233607	0.0598844
CDC20	128.801	44.547	115.458	71.4301	44.2153	42.6387
ELOVL1	12.6326	5.95188	13.678	7.13739	5.53788	6.68529
MED8	9.9685	16.9838	9.99127	19.8414	14.4302	16.3819
SZT2	0.56352	3.42202	0.956206	2.44788	3.75831	3.4087
HYI	4.54914	9.35959	2.579	8.50433	7.72918	9.3949
PTPRF	23.4324	50.5967	32.1123	57.6414	64.5974	62.1924
KDM4A	27.0652	28.6764	32.2486	24.5224	29.7666	27.7919
LOC100132774	1.35743	0.410746	0.57895	0.533336	0.58677	0.335813
ST3GAL3	3.90675	9.1177	1.41004	8.12413	8.61056	7.68876
ARTN	2.26574	0.318245	1.417	0.38409	0.284709	0.40422
IPO13	4.93246	9.34401	6.06108	9.56218	9.03937	8.93279
DPH2	20.9809	6.05254	28.746	8.84266	7.45104	7.56152
ATP6V0B	67.3196	48.6659	57.6628	51.6219	39.763	44.0188
B4GALT2	31.687	25.8848	20.1408	33.1811	26.3099	27.3146
CCDC24	6.26147	2.28364	4.29636	2.68676	2.78296	3.16736
SLC6A9	3.48854	4.4518	3.96053	10.8658	7.31658	7.94858
KLF17	0	0	0	0.00682016	0.00680545	0.0209347
DMAP1	16.7753	19.4179	16.3142	19.9322	19.7566	18.5772
ERI3	37.9903	28.6111	31.2324	33.4138	28.9573	29.1915
RNF220	31.8483	21.6182	28.3776	24.3598	21.2733	23.4378
TMEM53	3.24257	1.96096	2.15912	2.13335	1.92918	1.90994
C1orf228	0.0628366	4.06502	0.0402001	3.64631	4.06799	4.50807
KIF2C	41.5725	24.934	30.3093	30.3039	23.0023	22.6464
RPS8	2978.39	2050.35	1825.48	2542.89	1904.19	2001.79
SNORD55	6.58171	11.0477	6.40757	12.3965	11.7944	10.9139
SNORD46	5.40203	5.63656	4.60797	5.87758	6.08213	6.0138
SNORD38A	10.7371	10.5809	5.72427	10.5165	6.29629	11.99
SNORD38B	6.44485	7.36511	5.89019	7.42033	7.40433	7.90865
BEST4	0.636491	0.231917	0.193904	0.458018	0.223437	0.395734
PLK3	2.32594	4.47904	1.47463	7.57256	5.14582	5.24869
TCTEX1D4	0	0	0	0.0337555	0.0168413	0.0518067
BTBD19	0.121236	1.61639	0.0574531	1.34352	1.19166	1.70791
PTCH2	0.108392	0.493521	0.131335	0.188616	0.32689	0.370739
EIF2B3	19.583	9.5739	17.4722	13.3949	9.40534	10.695
HECTD3	10.4012	7.38135	11.7874	8.52044	7.18774	7.74324
UROD	48.9022	18.9583	40.791	24.333	18.0316	19.6271
ZSWIM5	0.725701	11.2332	1.00979	6.06812	8.65213	7.52531
LOC400752	0.668714	0.232582	0.250878	0.461601	0.510401	0.42124
HPDL	7.53262	0.797001	2.40576	0.994456	0.40165	0.641996
MUTYH	19.4314	10.086	13.3486	14.016	11.471	10.7669
TOE1	6.69273	6.28128	9.59988	6.20739	5.03708	4.82732
TESK2	4.06171	0.696764	2.22414	0.776771	0.823539	1.15668
CCDC163P	1.1618	1.11037	0.801562	1.30814	1.23662	1.2982
MMACHC	3.62592	3.71357	4.36529	4.8281	4.7654	4.20474
PRDX1	1057.89	137.635	814.327	214.008	151.356	153.184
AKR1A1	122.325	33.9681	70.2237	57.3303	38.9911	38.8757
NASP	428.293	148.289	407.706	178.654	149.174	149.2
CCDC17	0.639984	0.864173	0.471651	0.777486	0.596049	0.7567
GPBP1L1	42.8334	27.9709	40.652	26.8181	28.1498	30.0732
RPS15AP10	4.27726	4.02398	1.94389	3.41429	2.53758	4.98716
TMEM69	44.8999	22.4258	42.1957	26.6559	21.2585	21.7537
IPP	2.73406	7.64812	1.80466	6.80729	8.16684	8.57548
MAST2	5.93428	13.3427	8.57438	10.6221	10.6289	11.3058
PIK3R3	4.33221	33.1839	5.67759	27.8782	29.0935	27.582
TSPAN1	0	0.0813824	0	0.170249	0.182949	0.0803973
POMGNT1	14.7712	21.0718	12.7276	22.2853	20.8017	22.7423
LURAP1	1.14526	0.95599	1.94163	0.819186	0.921037	1.06247
RAD54L	19.1835	9.18649	19.0049	10.9651	7.55143	7.18807
LRRC41	19.9548	28.601	17.8687	34.1567	28.0535	29.6542
UQCRH	677.067	173.192	474.675	197.071	182.238	162.838
NSUN4	4.92343	5.51756	4.28857	5.36363	5.40442	5.7068
FAAH	3.42656	3.46986	2.31718	1.72093	3.03816	2.8444
LOC729041	0.651825	0.0523173	0.445522	0.0336755	0.100809	0.17228
DMBX1	0.0513979	0.0919362	0.101778	0.569582	0.907891	0.499528
LOC100507423	0.0259828	0.0271108	0	0.026176	0.00870653	0.0267827
KNCN	0	0.0923718	0	0.00891867	0.0444972	0.0273761
MKNK1	6.51104	6.85663	3.87299	7.23515	5.31808	6.26872
MOB3C	1.14059	0.963049	1.35218	1.37586	1.19186	1.36908
ATPAF1	29.9172	30.5155	27.5911	37.0215	32.2745	31.5663
ATPAF1-AS1	0.0246519	0.0514443	0.0262853	0.0248352	0.0495633	0.0762324
LOC100130197	0	0	0	0	0	0
KIAA0494	11.8897	13.4557	13.9069	12.2777	13.5764	13.8151
CYP4B1	0	0	0	0	0	0
CYP4Z2P	0.0162392	0	0	0	0.00816237	0.0167392
CYP4A11	0.00829778	0	0.00884759	0.016719	0.016683	0.0256597
CYP4X1	0.979286	0.49684	0.967537	0.153869	0.270948	0.379696
CYP4Z1	0	0	0	0	0.0223256	0.0228924
CYP4A22	0	0.0132466	0	0	0	0
PDZK1IP1	0	0	0	0	0	0
TAL1	0.0381015	0.0265038	0.031598	0.0255899	0.0766042	0.144006
STIL	9.26105	8.42167	13.3927	9.57646	9.10199	8.56763
CMPK1	21.3711	35.2319	20.5909	33.3981	39.7124	36.3624
FOXE3	0.0855162	0.0557681	0.0227956	0.0430761	0.0429833	0.0771303
MGC12982	0.092914	0.0881345	0.0720513	0.119134	0.0934033	0.557233
FOXD2	0.0135888	0.0330839	0	0.00912661	0.00455347	0.228784
LOC388630	0.7381	0.232615	0.587846	1.23527	0.557247	0.975097
SKINTL	0.0420436	0.190099	0	0.11295	0.25359	0.21669
SLC5A9	0.0129358	0	0.013793	0.00651602	0	0.0200011
SPATA6	4.68461	7.36952	3.48793	7.98939	9.36325	9.5268
AGBL4	0.021261	0.244025	0.0302263	0.399824	0.31347	0.80357
BEND5	3.92265	20.3982	3.09442	19.8877	19.3799	18.6392
ELAVL4	0.0705529	48.3973	0	39.1638	52.5854	60.6111
DMRTA2	0.00686862	20.6333	0	24.0598	54.168	39.8184
FAF1	25.1275	19.5633	19.6682	23.5387	19.9524	18.6843
CDKN2C	0	5.37826	0	2.3613	4.41661	3.42008
C1orf185	0	0	0	0	0	0
RNF11	27.9338	43.5941	28.2422	35.4979	51.4389	40.1622
TTC39A	2.07819	0.30632	1.40038	0.622647	0.512576	0.629114
EPS15	15.9996	24.1567	14.8754	22.2571	27.6655	24.7717
OSBPL9	26.665	28.9648	30.0669	34.6914	32.4705	33.3674
NRD1	61.2597	52.8553	77.9382	52.6815	50.7746	54.0761
MIR761	0	0.748994	0	0	0	0
RAB3B	13.2226	5.95046	14.1304	6.73522	6.48866	6.74006
TXNDC12	91.4976	44.8125	69.1634	59.9311	44.9712	45.1574
KTI12	7.3916	5.81045	7.46866	5.92456	5.77372	5.4441
BTF3L4	33.4583	32.2602	31.3374	31.8371	33.8545	29.2229
ZFYVE9	8.2765	12.8166	13.2994	12.5483	14.0588	14.4246
CC2D1B	2.98875	3.67734	3.49029	2.65253	3.25675	3.35101
ORC1	18.3293	6.3518	29.5972	9.39103	7.99371	6.75018
PRPF38A	30.7479	30.4169	34.4225	31.9309	30.0728	30.6393
ZCCHC11	11.3011	45.3766	14.9176	33.2109	40.8937	41.9767
GPX7	9.92461	24.9359	5.58506	22.6874	19.2782	19.0395
FAM159A	0.606761	0.633104	0.614616	0.916911	0.457467	0.531625
SELRC1	18.3411	8.45559	27.0329	8.80989	8.99229	7.83697
ZYG11B	7.61783	18.5322	11.3367	13.2712	19.3501	16.6913
ZYG11A	0.907328	0.0827734	0.666111	0.0998991	0.079747	0.1431
ECHDC2	4.47492	1.1673	1.71828	1.15388	0.897019	1.49638
SCP2	25.1547	29.6118	21.2699	28.8256	29.1775	29.2293
PODN	0.0123945	0.213388	0.0330393	0.143597	0.093448	0.447162
SLC1A7	0	0.0742839	0	0.00796916	0.00795198	0.00815386
CPT2	14.6466	8.96953	13.6321	10.9218	9.32272	9.70049
C1orf123	41.1407	30.2893	29.0987	32.0002	27.6501	29.0367
MAGOH	116.244	61.902	110.416	92.3321	66.3966	66.2921
LOC100507564	0.35861	0.336762	0.0764744	0.415469	0.648898	0.462063
LRP8	10.3239	14.9565	11.5043	11.4594	13.1206	12.2133
FLJ40434	0	0	0.0244098	0	0	0
DMRTB1	0.033313	0	0.0118401	0	0	0
GLIS1	0.0225596	0.180466	0.0481088	0.106061	0.0604757	0.116271
TMEM48	44.5551	19.8286	54.3863	23.8183	20.7536	19.9369
YIPF1	16.1351	14.9199	14.4041	17.6452	13.7144	15.7372
DIO1	0.0569246	0	0.0364178	0	0.0114449	0.0117354
HSPB11	68.6721	41.0657	48.0509	52.535	42.8583	43.7647
LRRC42	35.8617	23.6647	28.6532	30.986	25.645	25.2217
LDLRAD1	0	0	0	0	0.0271178	0
TMEM59	68.2599	73.0865	55.4092	70.3023	65.5945	65.2648
TCEANC2	3.99019	5.20429	3.95698	5.3633	5.5336	5.62613
MIR4781	0	0	0	0	0	0
CDCP2	0.0233301	0.0649147	0	0.0940145	0.0703588	0.0480967
CYB5RL	2.12778	2.5141	2.38381	3.01313	3.07894	3.11386
MRPL37	94.1423	26.565	78.6232	41.5736	27.9909	31.2184
SSBP3	56.2379	78.0156	61.3902	87.451	79.1356	81.2689
ACOT11	1.22489	0.215327	1.1215	0.402391	0.240914	0.343098
FAM151A	0.0534476	0.0111536	0.0455912	0.0215381	0	0
HEATR8	0.00482918	0.0201554	0	0.0194604	0.0291276	0.0248893
HEATR8-TTC4	0.00327294	0.00683009	0	0.0131892	0	0
TTC4	0.194681	0.147733	0.150967	0.196129	0.106749	0.127702
PARS2	6.02618	2.87999	5.15741	3.45126	3.06911	3.75996
TTC22	0.0763441	0	0.0407013	0.04807	0.0479663	0.0393472
C1orf177	0.0710205	0	0.113589	0	0.0118991	0
DHCR24	103.992	65.3219	198.001	85.4234	56.7649	54.6003
TMEM61	0.115821	0	0.102913	0.0583413	0.0194052	0.0198978
BSND	0.154569	0	0.412027	0	0	0.0318655
PCSK9	8.22494	3.19816	22.5486	4.66346	5.76655	5.29517
USP24	7.33963	18.168	13.57	13.7595	21.453	20.0335
LOC100507634	0.765146	0.399183	0.705596	0.562503	0.592473	0.596856
MIR4422	0	0	0	0	0.256475	0
PPAP2B	8.72515	45.0656	10.6957	32.2259	33.5271	31.6003
PRKAA2	4.06899	11.2225	3.68672	7.72402	11.7272	10.1344
C1orf168	0.0183606	0.34484	0.0652574	2.27516	2.12259	2.82627
C8A	0	0	0	0	0	0
C8B	0	0.010847	0	0	0.0313512	0.0214314
DAB1	2.29816	6.11475	4.91838	2.20776	6.65852	6.12534
OMA1	12.2463	6.75939	10.4912	7.65501	6.03275	6.63183
TACSTD2	0.521223	0.0319913	0.632039	0.0514803	0.0308216	0.105347
MYSM1	12.1227	14.6601	26.6629	10.837	14.431	15.764
JUN	2.33872	93.6674	2.68394	123.565	142.267	136.741
LOC100131060	0	0.0787011	0	0	0.0189559	0.0388742
HSD52	0	0	0	0	0.0204098	0
FGGY	3.97937	2.02311	2.79262	3.87602	2.73492	3.6624
MIR4711	0	0	0	0	0	0
HOOK1	13.2146	2.9727	15.7826	3.2745	3.78355	4.09948
CYP2J2	0.775425	0.118984	0.571468	0.091905	0.114634	0.199824
C1orf87	0.0104418	0	0.033401	0.0631167	0.0314903	0.0107633
NFIA	0.455589	4.74437	0.2286	3.27359	5.98976	4.19661
TM2D1	11.0284	16.0677	7.83945	17.7324	18.1369	17.3226
INADL	7.71438	3.09709	10.1054	3.14834	4.10529	4.70747
L1TD1	513.185	0.254733	560.617	0.898251	0.677571	4.93999
KANK4	0.123723	1.53703	0.0700829	1.79175	0.579118	9.30186
USP1	45.6796	48.1901	49.6292	54.3329	52.5782	50.1892
DOCK7	5.38107	22.5496	9.00025	21.2911	25.7822	24.6508
ANGPTL3	0	0	0	0	0	0
ATG4C	16.9003	9.9283	14.9532	9.66427	10.8938	10.0806
LINC00466	0.0590517	0.0369693	0.0881503	0	0	0.0243479
FOXD3	15.7591	0.950911	9.33515	1.04191	0.0617624	2.79709
ALG6	20.196	7.20343	16.0552	6.09437	6.92742	7.01263
ITGB3BP	46.5833	26.4908	30.981	34.1222	26.1839	25.2979
EFCAB7	2.3768	13.1206	2.36215	10.5086	12.3433	11.5657
DLEU2L	0.127797	1.36012	0.136265	0.553614	1.02776	1.06702
PGM1	24.421	27.8221	20.0281	29.8818	36.0089	34.8836
ROR1	18.5837	5.51403	29.6091	5.75284	8.58548	9.35849
UBE2U	0	0.0389002	0.0198759	0.0751178	0.0749558	0.0960734
CACHD1	9.18267	21.6093	21.0164	53.4671	62.6878	56.9578
MIR4794	0	0	0	0	0	0
RAVER2	11.3625	13.239	13.8705	12.6553	15.8985	14.2249
JAK1	10.2045	15.4182	8.46771	12.8854	12.8407	12.3157
MIR3671	4.09081	3.51517	2.05264	1.21213	3.14474	0.992176
MIR101-1	0	0	0	0	0	0
AK4	30.3296	16.6015	19.3655	23.8149	17.8349	20.2215
DNAJC6	1.18954	4.94551	0.958138	3.18703	4.83503	4.38835
LEPROT	9.71843	14.2708	9.00127	10.3105	11.4731	12.2137
LEPR	1.21241	1.25644	0.800271	1.30867	1.34731	1.5813
PDE4B	1.77655	10.9732	4.08763	8.40349	14.2279	11.9006
SGIP1	0.21203	10.6946	0.110635	3.8313	7.60072	6.9334
MIR3117	0	5.94874	0.289475	1.91454	2.45624	2.23876
TCTEX1D1	1.01016	0.34158	0.488681	1.17786	0.564155	0.568836
INSL5	0	0.0923203	0	0.207986	0.326131	0.0608019
WDR78	0.325021	1.24732	0.105729	1.77039	1.85518	1.8682
MIER1	11.0771	12.3472	15.4379	11.205	14.0895	13.369
SLC35D1	0.891619	7.03904	1.62877	5.23759	7.72412	7.45729
C1orf141	0.00988145	0.0206209	0.0105362	0.0199099	0	0.0509283
IL23R	0.0150504	0	0	0	0	0
IL12RB2	0.660438	0.0109383	0.642721	0.0369639	0.0105383	0.0108059
SERBP1	172.754	65.0414	181.434	75.6007	71.1827	66.4485
GADD45A	14.3168	25.0254	6.97006	42.6051	34.3684	36.7752
GNG12	16.2914	7.23648	14.5235	15.6336	13.0844	13.9166
LOC100289178	0.0188482	0.0196665	0	0.0569652	0.0378949	0.0194285
DIRAS3	0.0129834	1.23279	0.0138437	1.34724	1.27907	1.51229
WLS	0.992149	35.4979	0.282642	172.171	159.245	162.819
MIR1262	0	0.237584	0	0.458784	0.457795	0.704125
RPE65	0	0.0508328	0	0.0981601	0.0571366	0.125544
DEPDC1	16.8002	7.0309	14.6618	6.66845	7.14904	7.07677
LRRC7	0	1.6629	0	0.871102	1.32258	0.887795
PIN1P1	0.021261	0.0221841	0.0680092	0.0214191	0.0427459	0.153409
LRRC40	25.3536	26.5294	27.3785	24.7743	27.5617	25.2373
SRSF11	124.09	130.744	122.422	111.221	116.265	123.251
ANKRD13C	6.30009	11.2212	6.19958	9.41503	10.9912	11.3973
HHLA3	11.33	4.54687	4.42037	9.30224	5.80136	6.28857
CTH	15.0508	6.68022	7.95543	9.21127	10.2458	8.75155
PTGER3	0.065501	0.327486	0.139682	0.142975	0.499332	0.261631
ZRANB2-AS1	0.0379044	0.0395501	0.013472	0.0254576	0.0127013	0.0260476
ZRANB2	66.8944	64.1643	75.6775	49.7554	60.7691	59.4732
MIR186	9.35681	17.2138	9.97679	8.43416	11.3863	14.2135
ZRANB2-AS2	0.162268	0.423282	0.0865098	0.408687	0.434993	0.529668
NEGR1	1.51657	7.64703	0.497863	2.29178	5.32844	3.55006
NEGR1-IT1	0	0	0	0	0	0
LRRIQ3	0.081389	0.0386012	0.11045	0.186351	0.238015	0.175416
FPGT-TNNI3K	0	0.0265569	0	0.0320515	0.0319824	0.0590297
FPGT	0.750886	1.71973	1.15816	1.67946	2.64432	2.32688
TNNI3K	0	0	0	0	0.00704183	0
C1orf173	0.00591589	0.0709865	0.00315394	0.0268195	0.104073	0.0975684
CRYZ	13.6361	9.58455	0.00980419	0.00926333	0.0277301	0.0379121
TYW3	11.2582	6.74212	0.0192271	0	0.0181273	0.0185875
LHX8	0.133856	0.0465557	0.161755	0.0269702	0.0897069	0.101183
SLC44A5	0.668886	13.1131	1.4728	8.5794	15.6622	13.0104
ACADM	29.8893	30.2237	32.6036	33.1382	30.1769	30.5173
RABGGTB	73.493	48.016	74.7705	44.6063	44.1544	47.3764
SNORD45C	5.15824	4.53237	10.7106	2.73506	3.00208	2.23876
SNORD45A	8.82331	15.5193	24.4606	11.4286	13.9382	16.3709
SNORD45B	7.45632	15.8713	12.0846	9.31461	14.0917	10.7602
MSH4	0.0516959	0.0876531	0.0551213	0.0716106	0.103936	0.099914
ASB17	0	0	0	0	0	0
ST6GALNAC3	12.6965	11.79	10.3161	13.0397	11.7509	12.3305
ST6GALNAC5	3.40774	15.7886	2.02234	7.37012	12.8332	10.9139
PIGK	8.31013	7.3667	8.93887	6.43002	6.65549	7.23978
AK5	1.09753	0.600661	0.952267	1.06234	0.530023	0.643301
ZZZ3	12.5939	19.136	18.2231	19.0733	23.006	22.3328
USP33	32.5867	42.3167	32.0338	31.3134	42.2015	39.0081
FAM73A	2.06408	5.21001	2.78431	3.80216	5.12873	5.02667
NEXN	7.91677	3.31854	6.11613	2.94602	2.84545	3.29125
FUBP1	66.5603	89.6148	103.892	91.8433	94.0811	91.7316
DNAJB4	9.18224	14.6084	8.64	11.1388	16.006	16.305
GIPC2	0.810132	0.0547883	0.551879	0.0680131	0.0452443	0.10825
MGC27382	0	0.0185519	0	0	0	0
PTGFR	0.0350918	0.541093	0.0665191	0.322103	0.533068	0.281339
IFI44L	0	3.25374	0	1.00602	9.25573	3.68257
IFI44	0	1.70259	0	0.444962	4.02069	2.13726
ELTD1	1.00643	0.225899	0.212127	0.0471588	0.0235286	0.0482517
LPHN2	27.8523	57.9915	45.8031	49.4752	57.453	53.5292
TTLL7	1.49764	7.56498	2.70478	6.42694	7.46928	8.26324
PRKACB	12.0496	26.6045	17.3708	15.7082	23.4855	19.4627
SAMD13	2.04057	2.60857	0.821319	2.91344	2.90716	2.85559
UOX	0.0136531	0.0854751	0.0145577	0.0275093	0.041175	0.0422203
DNASE2B	0	0.175499	0	0.0338895	0.0676329	0.0693499
RPF1	39.7357	22.7778	37.8071	28.6138	22.4731	23.4746
GNG5	208.081	100.032	144.859	175.67	98.3819	103.588
CTBS	3.02513	2.19457	1.45624	3.14395	3.19209	3.68139
C1orf180	0.0146851	0.00766135	0.0156582	0.0369859	0.0369061	0.0378431
SSX2IP	7.71824	10.9835	10.5719	9.4894	11.0553	10.5462
LPAR3	7.65336	0.154064	7.76688	0.780946	0.457662	1.87712
MCOLN2	1.48872	0.0580692	1.17197	0.0210251	0.0769258	0.121903
MCOLN3	0.430949	0.147302	1.01408	0.00748542	0.0298771	0.0995658
WDR63	0.147887	0.580489	0.12765	0.865541	1.16101	1.21226
MIR4423	0	0	0	0	0	0
SYDE2	0.984405	2.25597	2.24305	1.77515	2.5666	2.7337
C1orf52	13.4552	18.8755	14.0603	17.2807	18.4491	18.1963
BCL10	10.8609	11.1473	12.5407	10.5705	10.1294	10.7381
LOC646626	0.476936	0.572289	0.254269	0.792797	0.551364	0.442457
DDAH1	22.7886	14.4516	25.7541	9.27565	16.106	12.0385
CYR61	20.4187	110.149	30.3877	137.388	126.778	153.147
ZNHIT6	7.21356	8.58926	9.50601	8.02457	9.04468	9.06648
COL24A1	0.234564	2.44068	0.135474	0.528413	2.47917	2.09212
ODF2L	7.48669	15.1836	7.86392	12.556	14.1705	15.2346
CLCA2	0	0	0	0.0106031	0.0105802	0.00542442
CLCA1	0	0	0	0	0	0
CLCA4	0	0	0	0	0.0862646	0.0408252
CLCA3P	0	0	0	0	0	0
SH3GLB1	10.2964	26.5424	11.2686	18.614	23.9484	23.3677
SEP15	85.4864	47.8772	84.2174	48.6843	48.6603	47.2621
HS2ST1	8.67656	16.6549	11.3797	15.0199	18.3328	16.6632
LOC339524	0.177311	0.132149	0.0540169	0.191389	0.165513	0.221934
LMO4	20.1536	21.6376	15.9173	13.9224	13.03	20.3097
LOC100505768	0	0	0	0	0	0
PKN2	10.1543	24.5206	13.0281	17.2932	26.5047	23.4263
GTF2B	11.9976	22.3371	10.8297	22.6174	21.8051	20.501
CCBL2	50.9915	27.0237	38.9258	35.4996	27.6777	29.8612
RBMXL1	10.4735	8.32212	15.3442	7.25514	7.46547	7.70219
GBP3	0	0.0145364	0	0	0	0.00718022
GBP1	0	0.0724437	0	0.0909295	0.055836	0.135977
GBP2	0.0244809	0.0425729	0.00870099	0.0411049	0.0902358	0.0841151
GBP7	0	0.0090038	0	0	0	0
GBP4	0.0103381	0.0251696	0.00367438	0.0138867	0.00346419	0.024865
GBP5	0	0	0	0	0.00525486	0.00538827
GBP6	0	0.0136195	0.00463922	0.00438329	0.00874767	0.00448487
GBP1P1	0.085802	0	0.0914873	0.0864402	0.0690031	0.229953
LRRC8B	7.73789	8.11353	11.9732	6.50076	9.32999	8.46901
FLJ27354	0.0536779	0.72811	0.114469	0.432618	0.701488	0.691631
LRRC8C	1.10184	1.43174	1.83903	1.64878	2.36002	2.5532
LRRC8D	20.6727	11.7916	19.5681	15.8466	13.6764	14.9804
GEMIN8P4	2.15243	1.37609	2.02973	1.642	0.875512	1.30813
ZNF326	26.8784	35.5132	43.1756	28.8025	32.3848	34.8588
BARHL2	0	7.45865	0.015093	2.06775	5.73452	4.88793
ZNF644	17.5652	22.7277	28.1053	17.015	25.4342	24.1224
HFM1	0.833124	6.92299	0.769272	5.1138	6.36767	6.93215
CDC7	35.9985	31.1722	37.0684	28.9383	28.0534	26.4465
HSP90B3P	0.295406	0.292009	0.431025	0.28194	0.187555	0.160263
TGFBR3	1.16784	2.67945	2.02606	3.93258	1.51127	4.40947
BRDT	0.0629045	0	0.012195	0	0.00574871	0
EPHX4	0.542973	0.796228	0.453772	0.724421	0.516328	0.922731
BTBD8	0.23415	1.42009	0.436913	0.781391	1.78008	2.30799
KIAA1107	1.16198	9.22902	0.683914	3.66639	6.40586	6.39601
C1orf146	0	0	0	0	0	0
GLMN	23.5937	15.408	27.7016	12.945	13.7342	14.4803
RPAP2	7.41702	6.45394	8.98229	6.46448	7.58605	7.21751
GFI1	0.0151962	0.087208	0.0162031	0.122474	0.0992956	0.117481
EVI5	2.97773	6.10957	2.62299	5.31391	7.01339	6.87594
RPL5	1733.63	1497.51	1179.3	1724.49	1462.87	1453.05
FAM69A	4.23359	4.14183	4.18984	3.09601	3.49964	3.18426
SNORD21	5.34971	17.4437	4.27814	19.7615	18.5985	17.4623
SNORA66	3.66201	9.30329	4.24418	8.6617	5.44191	7.22125
MTF2	49.231	46.6261	45.0815	40.0157	49.6604	47.5581
TMED5	8.40343	13.1326	12.0292	10.2008	13.6863	11.789
CCDC18	14.1762	8.97847	8.50509	8.68866	7.09582	9.11772
LOC100131564	3.62821	9.82867	1.05813	8.29429	7.29991	10.4133
DR1	25.6646	25.7457	26.9992	23.7341	28.0227	24.2706
FNBP1L	34.6036	73.1218	52.114	48.133	71.4363	61.7251
BCAR3	3.34005	6.68436	3.02004	7.40278	9.93862	14.4739
LOC100129046	0	0.0707277	0	0.0819467	0.0953983	0.0558973
MIR760	0	0.828575	0.282238	0	0.532186	0.272848
DNTTIP2	53.3522	30.6185	63.8634	36.3421	30.6643	32.6295
GCLM	7.91515	3.74485	11.0912	3.4908	3.96803	3.85574
ABCA4	0.0144546	0.570105	0.00308247	0.0844601	0.113339	0.217534
ARHGAP29	0.754873	1.43715	0.614194	0.533512	0.485663	1.33117
ABCD3	18.6168	24.7656	20.8119	21.2273	22.8946	20.1196
F3	3.11489	2.17906	2.84007	0.79343	1.04969	1.63276
SLC44A3	1.59284	0.627865	0.773708	0.936069	0.6227	0.665873
CNN3	139.54	161.319	145.321	169.904	169.63	161.67
LOC729970	5.56091	7.79835	2.82238	11.8768	10.5319	10.0427
ALG14	4.98847	5.68584	4.16548	7.42735	5.21613	5.72027
TMEM56	1.0059	1.59355	0.941748	1.29453	1.51679	1.37827
TMEM56-RWDD3	0.0995511	0.341298	0.121311	0.229238	0.185854	0.322507
RWDD3	10.3395	11.24	8.52911	7.7679	7.62223	7.88183
FLJ31662	0	0	0	0	0	0
PTBP2	31.7761	73.8032	30.1767	58.4497	73.5107	67.3997
DPYD	0.138094	3.0855	0.101547	0.690807	0.91909	1.26638
MIR137HG	0	0.50115	0	0.0864052	0.224169	0.318268
MIR2682	0	0.405419	0	0	0.390596	0.600767
MIR137	0	0	0	0	0	0
LOC729987	0.0280476	0.0682858	0.0199374	0.0565125	0.00939844	0.0289111
SNX7	23.1303	11.116	20.4571	11.7412	11.9195	13.3522
LPPR5	2.44196	2.20678	1.97953	0.669493	1.22476	0.945965
LOC100129620	0.0249716	0.0260558	0	0.0167716	0.00836771	0
LPPR4	0.607195	2.06786	0.741845	0.348336	0.856246	0.712818
PALMD	0	1.85128	0.00875836	3.63281	4.09565	2.91264
MIR548D1	0	0	0	0	0	0
MIR548AA1	0	0	0	0	0	0
FRRS1	1.51822	0.684807	1.50921	1.70476	1.02542	1.65462
AGL	5.06869	9.74698	8.72669	6.78466	10.0936	9.85463
SLC35A3	4.66088	6.53915	7.24968	5.28125	8.2614	7.18116
HIAT1	33.0608	37.5964	32.5714	36.8744	37.134	37.8615
SASS6	10.1179	7.87539	10.968	6.74985	7.20507	7.9481
CCDC76	5.78077	11.5855	9.83479	7.82611	10.4778	10.5702
LRRC39	0.30469	2.53199	0.104425	1.75404	2.06749	1.89564
DBT	8.04157	4.85832	7.86248	4.86636	5.11371	5.39289
RTCD1	19.7631	20.4864	19.8847	19.6417	20.9872	19.09
MIR553	0	0	0	0.627455	0.626102	0
CDC14A	3.19375	8.02055	3.49526	7.59411	9.6317	8.39888
GPR88	0.00611138	0.229562	0.00651632	0.0184705	0.0921535	0.0503963
LOC100128787	0	0	0	0	0	0
VCAM1	0.00661128	14.3278	0	2.26456	11.1389	9.07734
EXTL2	30.594	24.9347	31.0022	26.1145	28.9117	30.4018
SLC30A7	4.59405	7.23061	6.44056	7.79681	9.86625	9.94399
DPH5	40.5472	25.7392	27.7771	32.5846	26.8832	28.2663
S1PR1	0.548492	24.6091	0.47379	22.4736	36.0072	35.5329
OLFM3	0.0550501	3.86126	0.0652197	8.14023	11.48	7.00484
DNAJA1P5	0	0	0	0	0	0
COL11A1	4.19935	33.2832	4.41289	31.2679	42.8306	39.4552
RNPC3	10.7846	20.0675	5.96518	12.9585	13.2807	17.7286
AMY2B	1.32167	6.69248	0.321226	2.7805	3.75144	4.28744
LOC648740	0.0854299	0.590546	0.0341589	0.23668	0.526014	0.330225
AMY2A	0	0.0406164	0	0.013072	0.0130438	0.0133749
AMY1A	0	0	0	0	0	0
AMY1C	0	0	0	0	0	0
AMY1B	0	0	0	0	0	0
LOC100129138	0.0175153	0	0.0373516	0.0176455	0	0.0180545
PRMT6	21.7673	10.7225	24.9307	13.1221	10.0814	11.021
NTNG1	0.164302	1.05498	0.128022	0.776688	1.15617	1.06176
VAV3	3.86753	3.07639	4.29424	2.75112	3.68703	3.60213
SLC25A24	15.419	14.3149	20.8187	13.3672	14.655	15.8434
NBPF4	0	0	0	0.0085368	0	0.0174693
NBPF6	0	0	0	0	0	0
FAM102B	8.33951	9.285	7.42065	7.75835	9.04518	10.8117
HENMT1	3.91772	1.98517	3.46908	1.64452	1.60703	1.78708
PRPF38B	49.0381	41.0998	44.2076	42.6555	38.82	41.9516
FNDC7	1.04496	0.0144414	0.767393	0.104576	0.0834802	0.0784662
STXBP3	25.846	18.4672	24.3652	18.4356	20.0968	20.7116
AKNAD1	0	0.130484	0.00740783	0.244971	0.160634	0.128905
SRG7	0.0395812	0.123899	0	0.0797512	0	0.0407998
GPSM2	7.46359	17.4985	4.95057	22.9653	15.462	15.8545
CLCC1	8.65471	10.7981	7.95532	10.6159	11.5724	11.0112
WDR47	1.31684	18.241	2.29198	11.7446	19.2483	15.0959
TAF13	50.9397	28.4137	55.3715	30.0961	30.3263	30.9827
TMEM167B	10.28	22.4247	9.82805	19.3165	20.6372	19.4228
SCARNA2	2.26885	4.36646	1.61279	2.99684	2.17943	3.74192
C1orf194	0.115874	1.9647	0.0308879	2.97676	2.7665	2.3291
KIAA1324	0.337273	1.46108	0.166967	1.02845	1.31382	1.10195
SARS	47.8439	57.02	36.8179	76.7562	67.0813	64.1593
CELSR2	3.39337	36.7864	5.93397	28.2233	38.0044	32.7832
PSRC1	38.2866	27.7426	29.1781	29.3656	21.2387	21.8654
MYBPHL	0.169778	0.112731	0.016457	0.0466475	0.108609	0.111367
SORT1	10.5759	20.0752	13.7494	16.989	19.0199	16.6771
PSMA5	54.4121	15.2981	47.3535	22.5379	16.8975	17.0299
SYPL2	0.493115	0.0526218	0.848433	0.0733884	0.0337986	0.0635371
ATXN7L2	2.62255	6.00154	3.37454	6.17972	5.30846	6.21297
CYB561D1	1.29606	3.81505	1.30247	3.27886	3.50073	3.81156
AMIGO1	0.694153	3.99701	0.813248	2.73683	4.15239	4.72599
GPR61	0.165027	0.273941	0.175962	0.143583	0.324251	0.425269
GNAI3	34.0203	35.5721	44.213	35.7211	37.3003	34.9384
MIR197	0.282346	0.589209	0.602108	0.568892	0	1.16415
GNAT2	0.0155135	0.0809353	0.0330829	0.0156289	0.0935712	0.0159911
AMPD2	7.51982	13.7282	8.62551	17.1028	13.7499	13.8864
GSTM4	10.4246	9.00237	7.82192	15.0052	10.3004	11.4497
GSTM2	3.06607	16.2351	2.3679	14.8237	14.8062	14.7242
GSTM1	3.48465	10.1433	3.31541	13.0701	10.2216	9.74426
GSTM5	0.0134879	0.0422204	0	0.0271764	0.108471	0.0556124
GSTM3	1.07239	12.0676	0.995733	14.3085	11.059	12.1225
EPS8L3	0	0	0	0.00919149	0	0
CSF1	0.85524	1.65428	0.767923	2.30768	1.60888	1.86625
AHCYL1	49.6412	49.9168	43.9386	55.3661	53.9983	55.6171
FAM40A	9.77002	22.4476	13.9614	17.7757	21.6529	19.352
ALX3	0.0716372	1.25576	0.0305535	0.07217	0.0432086	0.162454
UBL4B	0.0140424	0.234433	0	0.0141469	0.0282327	0.0289494
SLC6A17	0.0165385	0.49699	0.0529031	0.179945	0.196182	0.194344
KCNC4	2.67265	1.02086	1.61315	1.11067	0.90197	1.24464
LOC440600	0.243495	0.177847	0.18174	0.13083	0.114229	0.108763
RBM15	7.215	10.2652	9.48307	9.34543	9.97675	9.75924
SLC16A4	0.104712	0.815233	0.103062	0.438192	0.526316	0.63931
HBXIP	70.7946	73.8943	53.359	79.447	75.8115	72.4078
PROK1	0.0154344	0.0966268	0	0.171041	0.0620626	0.0954572
CYMP	0.0170636	0	0	0	0	0
KCNA10	0	0	0	0	0.0108665	0
KCNA2	0.0752922	2.23899	0.321124	0.692152	0.851498	1.39698
KCNA3	0.196191	1.46598	0.512854	0.733218	1.30422	0.717593
CD53	0.18859	0.154611	0.373445	0	0.0135416	0.0416563
LRIF1	9.49266	9.32178	10.1081	11.0281	12.4597	12.043
DRAM2	25.9366	22.3882	13.5403	24.4894	25.0348	25.8902
CEPT1	19.3415	17.8844	16.992	16.8222	16.994	17.7164
DENND2D	0.0207404	0.0108204	0.0774013	0.0522367	0	0
CHI3L2	0.0141173	0.0147302	0	0	0	0
RP11-165H20.1	0	0	0	0	0	0
CHIA	0	0	0	0	0	0
C1orf88	3.2134	0.932411	1.99227	3.02815	2.9944	2.76338
PGCP1	0	0	0	0	0	0.0359011
OVGP1	0.963401	2.32582	0.140993	1.88404	2.51614	2.83315
WDR77	43.0554	15.2869	51.8718	19.3224	14.3567	15.129
ATP5F1	93.8958	48.7338	87.8982	58.0298	46.2529	46.1596
C1orf162	0.300204	1.87943	0.123114	1.72157	1.76428	1.92809
ADORA3	0.00943249	0.127946	0.0100575	0.028508	0.0284465	0.00972289
LOC100129269	0.0274656	0.171948	0.0439281	0.0691746	0.0690255	0.0849334
RAP1A	21.287	19.4059	21.501	18.1099	20.6843	18.3579
FAM212B	3.26846	2.19475	2.2277	2.8183	2.02551	3.23403
LOC100506343	1.18251	1.71081	0.773473	1.29142	1.30861	1.66961
DDX20	15.704	13.6538	20.5463	13.5598	12.9423	13.1092
KCND3	0.0157267	1.53428	0.0586905	0.237655	0.798378	0.632222
CTTNBP2NL	6.53224	12.9576	9.31482	9.62898	13.7214	12.2939
MIR4256	0	0	0	0	0	0
WNT2B	0.0514395	2.01273	0.319946	1.46829	2.40453	3.26976
ST7L	2.55402	5.73493	2.47886	5.53247	5.58637	5.76676
CAPZA1	73.1807	64.0764	86.1877	61.5011	61.2131	64.3126
MOV10	9.95898	9.20639	11.0846	8.10859	7.4471	9.26904
RHOC	28.4215	28.1213	21.9164	39.0935	25.4017	34.2809
PPM1J	10.1061	0.773465	6.13876	0.833921	0.50921	0.942394
FAM19A3	0.317733	0.136511	0.338786	0.131804	0.112731	0.17339
SLC16A1	221.685	56.3739	239.571	47.8663	45.6917	48.138
AKR7A2P1	0	0.0166883	0.0170537	0	0	0
LRIG2	4.42506	9.1243	6.68093	6.83839	8.75887	9.00842
LOC643441	0	0	0	0	0	0
MAGI3	1.91496	13.5583	2.58591	9.1408	12.4995	11.4747
PHTF1	12.6703	22.252	12.3962	17.4271	21.1497	21.3569
RSBN1	5.53407	20.3996	5.2261	13.8621	20.7547	17.9576
PTPN22	0	0.00605683	0	0.011696	0.0175061	0.0418846
LOC100287722	0	0.0254848	0	0.012303	0	0
BCL2L15	0.0723891	0.328786	0.040863	0.193044	0.196908	0.267746
AP4B1	4.6071	11.0873	4.36205	9.22156	9.62895	10.288
DCLRE1B	3.80138	6.43378	3.80888	6.36962	6.92348	6.22913
HIPK1	8.93437	17.8693	14.4599	14.2825	20.564	18.5608
OLFML3	28.5537	4.37278	26.1016	0.893794	0.774516	2.25017
SYT6	11.5414	6.36115	10.8154	2.19898	5.73657	3.36756
TRIM33	19.957	27.596	23.8652	22.6893	31.4653	28.7827
BCAS2	53.8595	44.1737	66.6091	48.4881	50.3798	44.4443
DENND2C	1.48241	0.288796	1.65066	0.217399	0.193351	0.222437
AMPD1	0	0	0.00938448	0.0709342	0.0176953	0.0181445
NRAS	46.0888	44.0567	49.4874	43.553	49.2087	46.8314
CSDE1	222.217	186.276	279.314	219.161	185.403	191.152
SIKE1	15.7463	18.8953	19.6905	16.6814	19.7169	19.3686
SYCP1	0.327651	0	0.168211	0	0	0
TSHB	0	0	0	0	0	0
TSPAN2	7.13337	7.13352	5.40576	3.97844	6.47505	8.29758
NGF	0.363362	0.379138	0.258292	0.386402	0.507327	0.72829
VANGL1	2.6339	1.81522	3.69693	1.80663	1.71946	1.90124
CASQ2	0	0.122752	0.00836262	0.410867	0.244412	0.121266
NHLH2	0.514429	9.95214	0.341698	14.8255	13.5558	11.0313
SLC22A15	1.49398	2.64489	1.06198	2.45877	3.59451	2.96434
MAB21L3	0	0.00684278	0.00699259	0.0132137	0.00659258	0.0202798
ATP1A1	101.2	55.2765	131.126	62.3175	57.3998	62.8109
ATP1A1OS	0.96149	1.75264	0.321146	2.089	1.58375	1.70754
CD58	4.8272	3.92806	4.17591	2.89034	2.94515	3.1138
IGSF3	9.7661	18.3574	9.70965	15.1067	17.8829	17.5454
MIR320B1	0	0	0	0	0	0
CD2	0	0	0	0	0	0
PTGFRN	6.89937	11.4566	7.04863	8.87278	13.3392	11.3108
CD101	0.172646	1.2113	0.317389	0.461815	1.17299	0.816167
TTF2	11.6699	5.52611	18.4717	7.07599	5.22757	5.76051
MIR942	0	0	0	0	0	0
TRIM45	4.16896	7.26227	3.21567	6.51144	5.86133	6.3271
VTCN1	0.0853869	0.0647957	0.0910446	0.242426	0.218493	0.248044
MAN1A2	4.66908	32.4335	6.91871	27.625	32.994	34.6945
FAM46C	0.299869	0.27426	0.307896	1.09278	1.28395	1.7821
GDAP2	2.32585	3.93519	3.20741	3.84997	4.92559	4.33754
WDR3	26.3648	14.0881	37.8667	16.0125	15.2092	15.2857
SPAG17	0.0624133	0.610916	0.0411969	1.39828	1.47892	2.04646
TBX15	0.121178	0.271845	0.0516831	0.0427279	0.0182725	0.143646
WARS2	4.60866	3.84233	5.22464	4.58274	3.56668	3.95751
HAO2	0.112372	0	0.0532525	0.0125787	0	0
HSD3B2	0	0.0123645	0.0126352	0.0238763	0	0
HSD3B1	0	0	0	0	0	0.0519711
HSD3BP4	0	0	0	0.00245297	0	0
LOC644242	0.399546	0.528064	0.113605	0.268345	0.749747	0.439303
ZNF697	7.77841	10.8084	10.6851	6.25725	9.4285	9.09208
PHGDH	244.59	61.0335	146.557	135.973	94.3726	93.6486
HMGCS2	0	0.01792	0	0.00865104	0	0
REG4	0.0139591	0	0.014884	0	0	0
NBPF7	0	0.0351277	0.0119656	0	0.0338433	0.0115675
ADAM30	0	0	0	0	0.00711479	0.00729541
NOTCH2	6.19802	17.5109	11.2108	17.8914	22.1118	24.554
FAM72B	5.15573	1.32162	3.462	2.39035	1.59611	1.66421
HIST2H2BA	0	0	0	0	0	0
FCGR1B	0	0	0	0	0	0
EMBP1	0.805797	0.182779	0.715101	0.221856	0.301878	0.345655
LOC375010	0.0121422	0.0886854	0.090627	0.256882	0.183092	0.450575
LOC100130000	0.0122334	0.0765869	0	0.147892	0.184467	0.22698
FLJ39739	0.0795341	0.0414936	0.021201	0.100157	0.0599647	0.061487
LOC100286793	0	0.0184898	0.0188946	0.0357045	0	0.018266
PPIAL4G	0.0286937	0.0299395	0	0.0578142	0	0
FAM72D	4.09714	1.32036	2.22677	1.94346	1.56565	1.29526
SRGAP2P2	2.21394	5.90349	4.21855	6.46406	7.7896	7.71266
LOC728855	0	0	0	0	0	0
LOC728875	0.247511	0.0573905	0.146617	0.166235	0.0552921	0.113392
PPIAL4C	0	0	0	0	0	0
PPIAL4B	0	0	0	0	0	0
PPIAL4A	0	0	0	0	0	0
PFN1P2	0	0.0462004	0	0.0334555	0	0.0456411
NBPF9	0.556881	9.03282	1.06418	7.67946	10.1566	10.5934
LOC653513	0.0486803	0.101588	0.0519059	0.147127	0.122342	0.727596
PDE4DIP	2.44348	7.90232	4.95427	5.27533	7.9443	9.14824
SEC22B	23.5715	37.5172	31.2213	37.7817	40.4941	40.0477
NOTCH2NL	1.03703	2.24872	0.728063	2.26577	3.10174	3.25966
NBPF10	0.247452	1.60907	0.447486	1.65331	2.57113	2.51805
HFE2	0.0669217	0.00997532	0	0.00963136	0	0
TXNIP	18.4846	65.7802	6.31782	108.191	87.5862	95.8055
POLR3GL	10.5244	28.98	2.24822	27.2848	25.015	25.5939
ANKRD34A	0.0586266	0.850291	0.0375067	0.466595	0.601141	0.519711
LIX1L	4.30774	20.0924	3.09435	14.3898	17.109	15.2842
RBM8A	32.8037	49.4661	37.313	44.4006	48.7779	45.993
GNRHR2	0.175987	0.286035	0.119084	0.259125	0.309599	0.296527
PEX11B	7.21302	14.8712	4.01213	12.9937	13.408	13.2113
ITGA10	0.0696308	0.183772	0.0349386	0.123792	0.185287	0.240656
ANKRD35	2.65093	1.41258	1.83963	2.18219	1.22167	1.12936
PIAS3	18.4833	13.2252	13.7093	14.9452	12.1915	13.1103
NUDT17	1.30045	3.60492	0.910613	4.28233	4.23408	4.7017
POLR3C	14.0944	11.7579	17.8583	15.0176	11.9835	14.0802
RNF115	14.9306	14.5763	17.1601	15.2455	14.7551	15.7552
CD160	0.013583	0.0425183	0.014483	0.109473	0.0955819	0.11201
PDZK1	0.0644485	0.0672466	0.019634	0.0649279	0.0647879	0.0379615
GPR89A	1.79974	1.57039	1.76188	1.46323	1.33311	1.48629
GPR89C	0	0	0	0	0	0
PDZK1P1	0	0	0	0	0	0
NBPF11	0	0	0	0	0	0
NBPF24	0	0.00779789	0	0.00376451	0	0.0115553
LOC728989	0.078721	0.328555	0.104921	0.23792	0.474813	0.568012
PRKAB2	10.8398	17.1287	11.9495	18.5365	18.7085	20.0126
PDIA3P	4.00517	2.84218	4.0339	4.01463	3.40762	3.57732
FMO5	0.177003	0.125923	0.077208	0.235057	0.186023	0.182452
CHD1L	34.511	24.5952	29.9431	28.2205	24.5364	27.2595
LOC100289211	0.087893	0.0327532	0.0334703	0.00632477	0.00631113	0.0194141
BCL9	10.5104	24.8977	12.689	21.8977	29.5603	26.8223
ACP6	6.8283	5.24275	5.37002	6.63131	4.68607	6.0244
GJA5	1.02647	0.173869	0.604098	0.221594	0.241218	0.529036
GJA8	0	0	0	0.0156175	0	0
GPR89B	0.150113	0.302819	0.234754	0.272213	0.251506	0.350731
NBPF14	0.665874	5.43249	1.24861	4.78253	6.57262	7.11225
PPIAL4F	0	0	0	0	0	0
PPIAL4D	0	0	0	0	0	0
NBPF15	0.0573276	0.984673	0.14106	0.657508	0.96197	0.945481
NBPF16	0.011055	0.11535	0.0176813	0.0835296	0.105576	0.0854655
PPIAL4E	0.0269757	0	0	0	0	0
LOC645166	0.0383622	0.780541	0.10226	1.08213	0.867695	0.889723
LOC388692	0.435016	0.295397	0.211673	0.490424	0.435571	0.558731
FCGR1C	0	0	0	0	0	0
HIST2H2BF	0.093492	0.170714	0.087226	0.470937	0.387685	0.566176
FAM91A2	0.175734	0.238373	0.131165	0.230153	0.194325	0.271716
FCGR1A	0	0	0	0	0	0
HIST2H3D	0.185347	0.0483486	0	0.326771	0.232904	0.429871
HIST2H4A	0	0	0	0	0	0
HIST2H4B	0	0	0	0	0	0
HIST2H3A	0	0	0	0	0	0
HIST2H3C	0	0	0	0	0	0
HIST2H2AA4	0	0	0	0	0	0
HIST2H2AA3	0	0	0	0	0	0
HIST2H2BC	1.2007	0.797254	0.814708	0.439865	0.768104	0.675089
HIST2H2BE	1.20978	13.4381	1.33057	8.54106	11.6731	9.57363
HIST2H2AC	4.02198	1.46628	2.17007	2.4409	1.70495	1.64833
HIST2H2AB	0.0945355	0.0986398	0.201599	0.142858	0.380133	0.438506
BOLA1	7.41282	3.6095	2.7664	4.65502	3.94948	3.7441
SV2A	19.1274	33.9639	24.0114	20.8066	24.1232	23.796
SF3B4	52.4777	30.3326	61.5288	39.081	29.7469	30.6883
MTMR11	0.674016	2.05574	0.363287	1.94008	1.91356	2.4584
OTUD7B	4.17772	5.9339	6.48285	5.1903	5.58746	6.47143
VPS45	11.5239	26.5269	11.2454	20.7428	22.4588	23.3311
PLEKHO1	24.8211	56.9006	24.5643	42.8122	39.3455	40.8039
ANP32E	98.9621	81.3297	147.303	83.0788	93.5896	77.9684
CA14	36.2825	27.5271	25.0432	39.0766	18.8053	26.3414
APH1A	51.9773	48.0227	41.4116	55.3013	48.1645	46.9213
C1orf54	29.4534	32.0319	17.4377	40.1166	28.4775	29.7389
C1orf51	4.02367	8.06695	2.33308	11.0709	8.15082	8.84643
MRPS21	178.225	75.4159	65.6211	43.8938	37.9048	34.4736
PRPF3	25.2856	26.1053	34.3865	23.6114	23.0765	25.7273
RPRD2	7.50015	17.5112	11.4224	16.6072	19.3651	18.0224
TARS2	17.3923	11.1082	14.301	14.8696	12.559	12.9882
ECM1	0.218897	1.06256	0.14207	0.84375	0.803661	1.30477
ADAMTSL4	1.55253	0.45232	0.76858	0.685555	0.319236	0.478021
MIR4257	0	0.256922	0.262547	0.248063	0	0
MCL1	127.968	180.689	134.9	157.888	190.592	189.077
ENSA	97.0649	51.0149	78.8872	48.5969	44.8907	42.4647
GOLPH3L	22.3312	9.12103	19.9872	10.0915	10.4054	10.112
HORMAD1	0.0334709	0.0582069	0	0	0	0.0230009
CTSS	0.0206242	0.193677	0.0109954	0.171416	0.139947	0.180703
CTSK	8.69267	7.20234	2.3577	2.62838	2.52862	3.38875
ARNT	8.93922	14.1108	9.46685	13.2968	13.5687	13.7658
SETDB1	9.54013	19.6005	10.4313	19.5005	20.6411	21.5726
CERS2	84.3791	29.3649	66.0597	35.8325	22.3251	28.9065
ANXA9	1.05648	0.193819	0.557049	0.222223	0.198403	0.251308
FAM63A	1.96847	7.1343	2.64747	5.40848	7.31569	6.60985
PRUNE	14.8523	11.8826	13.0453	11.2723	10.4614	11.3135
BNIPL	0.2985	0.238175	0.280834	0.283031	0.255944	0.407237
C1orf56	1.85864	2.39693	1.14677	2.66142	2.42475	2.38944
CDC42SE1	25.7065	31.8484	23.7708	29.2824	27.3065	29.1518
MLLT11	33.7755	195.162	35.6787	123.157	156.489	133.304
GABPB2	0.813208	3.37143	1.63013	3.57196	3.31356	3.44239
SEMA6C	6.15482	17.1566	3.98586	13.462	13.9676	12.9437
TNFAIP8L2	0.0719047	0	0.0191673	0.0181099	0	0
TNFAIP8L2-SCNM1	0	0	0	0	0	0
LYSMD1	3.58973	9.74211	2.76028	7.68491	8.49243	8.5746
SCNM1	0.121876	0.264932	0.119122	0.16371	0.224616	0.146566
TMOD4	0.224254	0.651829	0.30743	0.564804	0.627996	0.759518
VPS72	67.7182	58.4592	47.6309	71.7023	56.37	54.3059
PIP5K1A	27.3057	37.7426	31.9796	39.3719	41.5852	39.0746
PSMD4	151.779	75.2669	117.781	99.3584	78.0647	77.1766
ZNF687	11.5979	9.96936	12.4565	10.8513	11.1207	10.8026
PI4KB	7.80088	14.8758	8.48773	14.5937	13.6208	14.3003
RFX5	16.7277	20.9106	15.034	19.1577	19.4458	20.0783
SELENBP1	10.4824	15.1104	6.92601	15.0398	14.2582	16.2461
PSMB4	370.911	141.338	293.21	180.17	129.75	134.318
POGZ	16.7752	48.2089	21.0286	34.5727	42.4143	42.2656
CGN	8.80497	6.40639	11.1235	1.5056	1.96557	1.83575
TUFT1	5.12552	7.6563	5.06595	5.87681	7.23951	6.434
MIR554	0	0.460319	0	0.444447	0.443489	0.454747
SNX27	11.5489	15.1096	14.8572	10.3129	13.5597	12.3604
CELF3	0.0605784	28.6532	0.0484443	13.5561	18.8173	14.9123
RIIAD1	0.0930811	2.23381	0.248122	1.96924	2.05857	1.4392
MRPL9	59.3484	31.8775	51.065	41.8413	27.7627	29.8866
OAZ3	0.405852	0.323832	0.432744	0.697486	0.431989	0.344521
TDRKH	12.9694	11.0516	8.66286	11.136	10.6999	9.79604
LINGO4	0.00812584	0.00847864	0	0	0	0
RORC	0.0759737	0.0432394	0.154651	0.0208742	0.0555446	0.0284773
C2CD4D	0.531562	0.0257972	0.276801	0.0373616	0.074562	0.0382275
LOC100132111	2.03133	0.37745	2.84834	0.252301	0.419595	0.315515
THEM5	0	0.0192804	0.0197025	0	0	0
THEM4	4.44322	4.36266	3.57178	4.17098	3.96438	4.72353
S100A10	141.568	3.85359	129.011	43.4758	4.56016	30.4349
S100A11	228.479	7.10473	181.735	8.87098	3.36872	19.3658
TCHHL1	0	0	0	0	0	0
TCHH	0.00306898	0.0128089	0.225791	0.0030918	0.021596	0.0221442
RPTN	0	0	0	0	0	0
HRNR	0	0	0	0	0	0
FLG	0.07974	0	0	0	0	0
FLG2	0.0185713	0	0	0	0	0
CRNN	0	0	0	0	0	0
LCE5A	0	0	0	0	0	0
CRCT1	0.121876	0	0	0	0	0
LCE3E	0.0693157	0	0	0	0	0
LCE3D	0.347147	0	0	0	0	0
LCE3C	0	0	0	0	0	0
LCE3B	0	0	0	0	0	0
LCE3A	0.0784294	0	0	0	0	0
LCE2D	0.104315	0	0	0	0	0
LCE2C	0.276358	0	0	0	0	0
LCE2B	0.311921	0	0	0	0	0
LCE2A	0.178851	0	0	0	0	0
LCE4A	0	0	0	0	0	0
C1orf68	0.163251	0	0	0	0	0
KPRP	0.00839316	0	0	0	0	0
LCE1F	0.177056	0	0	0	0	0
LCE1E	0.0179609	0	0	0	0	0
LCE1D	0	0	0	0	0	0
LCE1C	0.121876	0	0	0	0	0
LCE1B	0.0557751	0	0	0	0	0
LCE1A	0.203289	0	0	0	0	0
LCE6A	0	0	0	0	0	0
SMCP	0	0	0	0	0	0
IVL	0	0	0.0105757	0	0	0
SPRR4	0	0	0	0	0	0
SPRR1A	0	0.0337333	0	0	0	0
SPRR3	0	0.0224091	0	0	0	0
SPRR1B	0	0	0.0364767	0	0	0
SPRR2D	0.0310498	0	0	0	0	0
SPRR2A	0.406628	0	0	0	0	0
SPRR2B	0.320362	0	0	0	0	0
SPRR2E	0.718358	0	0	0	0	0
SPRR2F	0.0322804	0	0.0688386	0	0	0
SPRR2C	0.0624659	0	0	0	0	0
SPRR2G	0.456097	0	0	0	0	0
LELP1	0	0	0	0	0	0
PRR9	0.0172302	0	0	0	0	0.0177607
LOR	0.241223	0.0539349	0.0183719	0.0173584	0.017321	0.0355214
PGLYRP3	0	0	0	0	0	0
PGLYRP4	0	0	0	0	0	0
S100A9	0.2202	0.0382935	0	0	0	0.0378299
S100A12	0	0	0	0	0	0
S100A8	0.769298	0	0	0	0	0
S100A7A	0	0	0	0	0	0
S100A7L2	0	0	0	0	0	0
S100A7	0.241184	0	0	0	0	0
S100A6	2.48034	1.39107	1.75211	5.40364	2.43107	8.98043
S100A5	0	0	0	0.0300471	0	0.0307435
S100A4	31.7639	3.17326	12.6907	4.65251	3.66114	3.87019
S100A3	0.0286937	0	0.0917848	0.0289071	0	0.177462
S100A2	0.308174	0.0689043	0.23471	0.133057	0.066385	0.0680703
S100A16	23.3966	2.66882	11.9026	6.7516	3.6675	4.90514
S100A14	1.91782	0.0833786	0.617729	0.905665	1.16479	1.75035
S100A13	45.8733	12.5519	23.2091	23.8573	14.944	19.9764
S100A1	0.570396	0.29758	0.304095	0.179575	0.215025	0.587956
CHTOP	62.6382	55.0955	54.2377	58.6719	56.8157	53.572
SNAPIN	21.1555	29.7593	14.9218	38.1323	29.1854	27.0581
ILF2	344.858	182.657	318.922	222.4	171.184	176.871
NPR1	4.45783	0.0791947	3.21017	0.0815616	0.025433	0.0834519
INTS3	16.7348	25.28	23.234	24.3655	26.2982	27.7694
SLC27A3	6.93286	3.35138	5.92314	3.33308	3.55526	4.48679
GATAD2B	7.48636	23.8598	6.75922	17.7665	24.3	21.822
DENND4B	9.23283	11.6303	8.78472	11.6794	10.9955	11.1365
CRTC2	5.56679	9.97507	5.09251	8.98586	9.48317	10.1804
SLC39A1	109.981	23.6885	92.6793	33.1209	24.4626	27.8177
CREB3L4	14.8819	8.50375	9.59948	12.6468	9.45594	10.706
JTB	52.6842	34.8135	45.4307	38.8583	31.5931	33.0885
RAB13	145.679	31.7728	114.305	40.0395	36.0761	41.0432
RPS27	3069.18	2047.94	1919.16	2433.35	1998.84	1841.63
NUP210L	0.0108004	0.00375643	0.00767734	0.0108807	0.00723817	0.00742192
TPM3	77.0164	24.7514	80.6845	29.6973	25.0644	26.7312
MIR190B	0	0	0	0	0	0
C1orf189	0.109436	0.342563	0.116688	0.385876	0.220025	0.564028
C1orf43	81.5017	64.761	56.1502	84.6819	63.8736	64.7821
UBAP2L	39.2357	45.304	72.407	46.8919	47.746	47.3111
HAX1	62.1269	30.6973	38.934	47.6972	32.7527	35.5467
AQP10	0.0118235	0	0	0	0	0
ATP8B2	11.076	10.7987	14.188	9.23916	9.4191	10.2879
IL6R	0.945291	0.0298888	0.931568	0.111826	0.035995	0.121799
SHE	0.304813	0.0786183	0.288492	0.0241524	0.0206574	0.190636
TDRD10	0.133972	0.0262104	0.0982086	0.00843553	0	0.0431552
UBE2Q1	27.4834	25.098	28.4428	27.0391	23.084	24.1847
CHRNB2	0.892515	4.21195	1.19648	2.63777	3.82713	3.45093
ADAR	55.1225	44.7999	78.5438	37.7	44.044	44.8531
KCNN3	0.645084	3.20141	0.349098	1.45162	3.30106	3.00561
PMVK	27.6151	21.8402	18.39	23.3042	21.2547	21.2398
PBXIP1	11.4162	12.382	6.81752	12.0151	13.3879	16.6031
PYGO2	17.2138	15.3833	13.3131	19.8978	14.1046	16.2885
SHC1	62.0192	18.3948	53.7266	21.787	18.8107	31.9172
CKS1B	116.605	32.2821	67.9815	46.7073	27.3696	29.4582
MIR4258	2.55973	1.94245	1.73685	1.64103	1.6375	1.4392
FLAD1	32.2794	14.1907	29.3558	18.0748	13.4627	13.6875
LENEP	0.0652571	0.102136	0.243534	0.230099	0.131202	0.168165
ZBTB7B	5.7154	1.94571	4.48773	3.51843	3.2196	3.17644
DCST2	0.17508	0.721592	0.0373362	1.02302	0.80961	1.02868
DCST1	0.0276569	0.0288576	0.0294894	0.11145	0.194618	0.114033
LOC100505666	1.81206	1.4767	0.578227	1.91881	1.70193	1.43156
ADAM15	10.4202	9.71837	7.01648	13.5464	11.415	11.977
EFNA4	14.3026	9.59749	11.4602	13.4755	11.8038	11.3741
EFNA3	7.79541	19.6031	4.82751	18.9032	19.9973	19.0351
EFNA1	1.55507	2.73722	0.778588	1.73011	3.22166	2.96893
SLC50A1	35.6349	7.45285	24.6806	7.89481	4.83446	5.98113
DPM3	39.4847	20.3858	16.8579	30.9479	22.3168	21.9545
KRTCAP2	103.905	55.2181	60.5135	74.4526	53.7829	55.5474
TRIM46	2.9626	7.24817	3.21978	4.3779	6.42195	6.06839
MUC1	1.08299	2.23598	0.909059	2.62316	2.50168	2.63645
MIR92B	0.882331	1.38096	0.470397	4.66669	7.09582	3.41061
THBS3	1.33784	10.3121	0.678281	9.26278	8.55718	10.2548
MTX1	10.9253	4.91459	8.49482	6.92814	5.7784	6.20597
GBAP1	0.540839	2.68052	0.776294	2.60905	2.70798	2.74457
GBA	2.40207	2.33528	3.73258	2.56034	2.70317	2.66194
FAM189B	15.4604	15.2936	13.7032	21.2064	14.3407	17.2981
SCAMP3	24.153	20.8725	19.2899	26.0018	19.852	21.8001
CLK2	24.6739	28.9504	21.1104	30.4478	25.4712	27.2823
HCN3	1.5382	12.5962	1.34855	7.0595	8.86548	7.56371
PKLR	0.208767	0.0435662	0.02226	0.063096	0.0909421	0.11477
FDPS	152.919	136.729	146.764	154.043	98.3575	95.0422
RUSC1-AS1	0.437787	0.575223	0.345774	0.457379	0.374894	0.401125
RUSC1	14.1882	20.0665	13.2883	16.9198	16.1748	16.3349
ASH1L	3.93699	13.4666	5.05315	7.68613	13.5076	12.4156
MIR555	0	0	0	0	0	0
POU5F1P4	1.42737	0.020402	1.29261	0	0	0.020155
LOC645676	2.12406	1.84503	1.24162	1.80313	1.65834	1.76712
MSTO1	4.32565	2.8917	4.55089	3.91044	3.28199	3.13643
YY1AP1	13.991	20.895	13.236	18.5713	18.6421	18.2207
DAP3	47.7346	35.7249	33.1958	39.598	34.2899	34.7234
MSTO2P	0.872543	2.19728	0.608311	2.43425	1.91452	2.22257
GON4L	3.87361	6.94945	6.76455	5.81872	7.62357	7.76566
SYT11	1.27537	72.4584	0.65428	32.1456	55.3353	55.1609
RIT1	8.56312	24.4823	6.47376	17.9076	23.1645	22.4461
KIAA0907	19.2633	27.0846	19.0369	21.3624	26.7449	26.0452
SNORA42	0.790147	3.4627	1.8535	1.75125	1.11203	2.76921
SCARNA4	2.79063	4.79588	0.875157	2.14988	3.13536	5.07625
RXFP4	0	0.0192804	0	0	0	0.038094
ARHGEF2	12.7653	19.6227	14.8853	19.0685	19.0274	17.5479
SSR2	170.029	148.77	126.274	169.187	133.785	140.425
UBQLN4	9.83018	16.5762	11.8658	15.4693	16.2433	16.1453
LAMTOR2	63.5589	31.6667	41.1131	35.0232	33.0409	30.45
RAB25	30.0952	0.101822	11.1543	0.668514	0.255057	0.362121
MEX3A	28.0917	71.1856	23.1321	60.1162	65.225	65.0809
LMNA	11.7666	11.4553	11.097	13.1044	11.6305	14.0917
SEMA4A	3.46201	3.27784	4.29296	1.92473	2.3266	2.01559
SLC25A44	8.96713	10.3724	11.2211	8.66378	9.3836	8.7624
PMF1	43.4032	13.6137	28.8443	17.9481	10.7192	11.746
PMF1-BGLAP	0	0	0	0	0	0
BGLAP	0.0388549	0.527044	0	0.19572	0.156238	0.200256
PAQR6	3.44097	10.2284	1.08789	5.62308	6.11373	6.28956
SMG5	21.1991	22.1534	34.2471	20.9361	20.2938	21.56
TMEM79	0.818118	1.88594	0.9129	2.14676	1.76917	1.99059
C1orf85	19.7116	4.75091	14.6258	7.47996	5.68126	7.13445
VHLL	0.0626507	0.566547	0	0.820517	0.818748	0.753428
CCT3	254.457	95.2173	284.741	115.609	97.8998	95.7579
C1orf182	2.08936	0.117842	2.25791	0.170668	0.1703	0.174623
RHBG	0.661748	0.033958	0.393283	0	0.0654328	0.0335469
C1orf61	2.9391	153.888	1.15592	95.5758	233.29	132.11
MIR9-1	0	0.496524	0	0.239702	1.43511	2.20731
MEF2D	3.28058	6.67675	3.30575	4.34732	6.08472	5.5926
IQGAP3	4.77613	7.28357	5.31272	6.27807	6.79567	6.51013
TTC24	0	0	0.0225228	0.0212803	0.0106172	0.0108867
APOA1BP	66.0213	26.8849	38.9544	31.8765	21.8571	23.8919
GPATCH4	55.6863	7.18739	62.5613	11.5131	7.35924	8.84257
HAPLN2	0.167399	2.20828	0.0127493	1.34915	1.7429	1.9104
BCAN	1.28764	0.547607	1.09967	2.10875	0.263793	4.67381
NES	56.6724	145.347	69.4315	229.017	159.543	153.153
CRABP2	104.777	87.2724	59.826	283.8	105.329	169.497
ISG20L2	25.0477	18.9819	31.265	19.5652	17.2708	18.9225
RRNAD1	8.24079	8.77386	3.76152	9.48676	8.47183	9.00436
MRPL24	36.344	17.7096	25.2096	22.8293	18.8533	18.4136
HDGF	215.911	114.031	190.565	153.204	122.089	121.292
PRCC	40.1076	33.2523	41.8292	35.8941	30.011	31.9758
SH2D2A	3.42812	0.237584	2.22553	1.23617	0.58496	0.782361
NTRK1	0.143566	0.882149	0.0680348	2.1695	0.352786	1.87448
INSRR	0.0151509	0.0526957	0.0215398	0.0305272	0.0304614	0.0624695
PEAR1	0.208887	0.549432	0.190247	0.100836	0.0568715	0.430636
LRRC71	0.08595	0.0224204	0.0114556	0.0216473	0.0432013	0.022149
ARHGEF11	5.04116	12.0243	7.19751	9.23448	10.4568	11.4732
MIR765	0	0.387637	0	0	0	0.574418
ETV3L	1.04969	0	0.365468	0.0107908	0.0107676	0.0441636
ETV3	2.1049	8.87345	5.25567	7.50187	10.6012	10.8049
CYCSP52	0	0	0	0	0	0
FCRL5	0.117862	0	0.276478	0	0	0
FCRL4	0	0.0191633	0	0	0	0
FCRL3	0	0.0585501	0	0.0070664	0.0141023	0.0361508
FCRL2	0	0	0	0	0	0.00843101
FCRL1	0	0	0	0	0	0
CD5L	0	0	0	0	0	0
KIRREL	1.61223	7.49357	6.25738	5.36289	8.17434	8.62358
LOC646268	0.0253604	0	0	0	0	0
CD1D	0.654926	0.0525662	0.322302	0.0338358	0.0281357	0.0519299
CD1A	0	0	0	0	0	0
CD1C	0.00816973	0	0.0522663	0	0	0
CD1B	0	0	0	0	0	0
CD1E	0	0	0	0	0	0
OR10T2	0	0.0233813	0	0	0	0
OR10K2	0	0	0	0	0	0
OR10K1	0	0	0	0	0	0
OR10R2	0	0	0	0	0	0
OR6Y1	0	0	0	0	0	0
OR6P1	0	0	0	0	0	0
OR10X1	0	0	0	0	0	0
OR10Z1	0	0	0	0	0	0
SPTA1	0	0	0.0028164	0	0	0
OR6K2	0	0	0	0	0	0
OR6K3	0	0	0	0.0225036	0	0
OR6K6	0	0	0	0.0413439	0	0.021151
OR6N1	0	0	0	0	0	0
OR6N2	0	0	0	0	0	0
MNDA	0	0	0	0	0	0
PYHIN1	0	0	0	0	0	0
IFI16	0.410507	1.28499	0.313827	1.27189	1.44045	2.17959
AIM2	1.39841	4.19871	1.09548	4.19769	3.91609	3.82429
CADM3	2.1531	29.8986	2.07595	15.3165	21.4717	21.1373
LOC100131825	0.00642864	0.201232	0.0205638	0.1101	0.122787	0.0993983
DARC	0.168733	3.67522	0.0899564	1.4024	2.4171	2.73936
FCER1A	0	0	0	0	0.036545	0
OR10J3	0	0	0	0	0	0
OR10J1	0	0	0	0	0	0
OR10J5	0	0	0	0	0	0
APCS	0	0	0	0	0	0
CRP	0	0	0	0	0	0.0216654
DUSP23	31.0065	3.29011	20.8321	9.12511	5.31409	6.69176
FCRL6	0	0	0	0.0109796	0.010956	0.0224682
SLAMF8	0	0	0	0	0	0
C1orf204	0.025401	0.503572	0.0451401	0.204719	0.604322	0.427655
VSIG8	0	0	0	0.0117346	0.0351278	0.0240131
CCDC19	0.188755	0.147712	0.138368	0.8676	1.11477	0.96067
TAGLN2	36.3884	12.6398	34.8315	26.6668	12.929	16.7882
IGSF9	4.00583	14.3751	6.0691	11.1732	12.6177	11.9341
SLAMF9	0	0.0191136	0	0	0.0184148	0.0188822
LOC100505633	0.018608	0	0	0.0374929	0	0
PIGM	6.36454	11.017	6.40489	8.98355	8.72776	9.31801
KCNJ10	0.319275	4.01014	0.297877	0.558867	1.18754	0.662323
KCNJ9	0.00699107	1.44433	0.0223629	0.612747	1.34935	0.648567
IGSF8	29.5305	17.0414	21.8539	15.4353	12.815	12.7803
ATP1A2	21.2264	28.8855	10.0669	16.0558	5.66417	10.9519
ATP1A4	0.0495408	0.137845	0.0821697	0.194092	0.143872	0.124828
CASQ1	0.324453	1.26388	0.449736	0.283284	0.510986	0.323293
PEA15	34.5385	126.379	44.71	91.6155	96.8066	81.2998
DCAF8	23.1047	32.3956	18.9625	26.51	29.7963	30.798
PEX19	29.7871	24.727	27.5207	30.5436	23.6373	25.9805
COPA	27.7911	41.0358	35.9408	43.3973	45.5017	45.9133
SUMO1P3	0.509206	0.146569	0.711446	0.389167	0.264769	0.325789
NCSTN	21.3924	33.8619	22.0098	41.1623	32.6601	36.65
NHLH1	0.215152	25.7908	0.158821	38.9821	35.92	30.6733
VANGL2	21.4846	75.2529	23.465	97.2203	82.2423	80.8268
SLAMF6	0	0	0	0	0	0
CD84	0	0	0	0	0.00257126	0
SLAMF1	0.0105827	0	0	0	0	0
CD48	0	0	0	0	0	0
SLAMF7	0.00796987	0	0	0	0	0
LY9	0	0	0.00918969	0	0	0
CD244	0	0	0	0	0	0
ITLN1	0	0	0.0191024	0	0	0
ITLN2	1.60201	0.2882	1.53145	0.630728	0.592347	0.892096
F11R	65.6542	3.9616	54.9471	7.34966	7.01208	8.56394
TSTD1	59.7779	7.00343	22.4783	12.6985	10.8972	11.5636
USF1	30.1318	38.2272	29.1128	28.2428	31.3685	30.853
ARHGAP30	0.0957105	0	0.153078	0.0144634	0.0288643	0.0246643
PVRL4	0.102796	0.0126187	0.0257899	0.0913769	0.0668652	0.149591
KLHDC9	5.49182	4.78897	2.05878	5.10217	4.91616	4.29053
PFDN2	100.404	65.9418	69.2143	77.3919	64.2934	58.3097
NIT1	17.4724	16.2261	11.6876	17.1209	14.632	14.6032
DEDD	19.5877	18.9964	18.4651	16.3346	16.2993	15.3905
UFC1	61.9425	45.9827	50.3702	53.3146	46.0659	50.173
USP21	10.4081	15.4404	6.23466	14.754	14.8036	15.235
PPOX	11.3905	9.67295	7.0368	9.62901	8.99419	9.39537
B4GALT3	14.7837	12.8089	12.145	13.5068	10.1545	10.9817
ADAMTS4	1.90642	0.984395	1.51674	1.43799	1.0172	2.2624
NDUFS2	64.7373	43.8377	48.2401	51.0309	40.1638	43.3916
FCER1G	0.859937	0.373863	0.382048	0.505361	0.61233	0.258537
APOA2	0.179078	0.0467132	0.0477359	0	0	0.0922955
TOMM40L	7.05338	5.94049	7.65563	5.36921	5.35763	5.16762
NR1I3	0	0	0	0	0	0
PCP4L1	0.505605	2.91708	0.459826	1.45319	1.28562	0.567157
MPZ	1.90638	1.37884	1.27043	2.78262	0.533548	13.0856
SDHC	19.1935	14.7664	19.2935	17.541	15.6297	16.0112
C1orf192	0.0273591	0.485298	0	2.89407	2.94284	1.80489
FCGR2A	0.252821	0.0363859	0.0650693	0.0526969	0.0525833	0.09885
HSPA6	0.0079849	0.0249947	0.0170279	0.0241329	0.0642156	0.0823072
FCGR3A	0	0.00957336	0	0	0	0
FCGR2C	0	0	0	0	0.0140977	0
HSPA7	0	0	0	0	0	0.0175113
FCGR3B	0	0	0	0.00893735	0	0
FCGR2B	0.0293974	0.0102246	0	0	0.00985074	0
RPL31P11	0.0547182	0.0428204	0	0.0275626	0.0275032	0
FCRLA	0	0	0	0.0180562	0	0.00923736
FCRLB	0.0598867	0.0999788	0.0383129	0.0723986	0.0602021	0.22223
DUSP12	23.9225	31.1351	21.5667	29.6687	28.0708	27.4727
ATF6	6.54136	13.2291	6.19982	13.2875	14.1757	14.4169
OLFML2B	3.15629	1.75504	2.15787	1.57976	1.09806	2.03082
NOS1AP	1.16565	3.06051	1.44191	1.6924	2.83756	2.43448
MIR4654	0	0	0	0	0	0
MIR556	0.222905	0	0.475349	0	0.448157	0
C1orf111	0	0	0	0	0.0181479	0.0186086
C1orf226	7.54964	8.56288	5.57636	6.13738	7.19729	7.06787
SH2D1B	0	0	0	0	0	0
UHMK1	5.94961	12.711	8.93639	10.303	14.259	12.9279
UAP1	21.2578	20.5666	21.308	22.5711	21.9461	21.9123
DDR2	0.0913882	0.653869	0.055682	0.552408	0.433099	1.06313
HSD17B7	12.7976	13.2223	14.7752	16.446	12.5426	11.2373
C1orf110	0	0	0	0	0	0
RGS4	0.0669354	0.99048	0.233576	1.04215	0.997085	1.66218
RGS5	8.57877	2.02761	8.69858	1.41169	1.37281	3.7121
NUF2	31.2582	31.4045	19.2756	33.5179	27.8053	25.5701
PBX1	40.2598	60.0252	52.5373	55.4089	52.4307	47.5609
LOC100505795	0	0	0	0	0	0
LMX1A	0.00597347	0.747938	0	10.754	12.5083	13.8602
RXRG	0	0.912057	0.0100218	2.49032	0.396837	7.13063
LOC400794	0	0	0	0.0121766	0.0243007	0
LRRC52	0	0	0.0201239	0	0	0
MGST3	66.6945	39.8677	40.0265	40.0389	36.4187	35.4451
ALDH9A1	52.3215	25.772	42.2861	22.2124	25.7323	25.7656
LOC440700	0.140006	0.127824	0.0373208	0.0881548	0.158336	0.144317
TMCO1	16.8319	20.5434	16.0181	20.6162	19.4687	20.5425
UCK2	21.3739	13.7287	22.9233	15.2239	14.8536	13.9352
MIR3658	0	0	0	0	0	0
FAM78B	0.829308	0.626606	1.21967	0.532976	0.905543	1.56229
MIR921	0	0	0	0	0	0
FMO9P	0	0	0	0	0	0
POGK	17.6906	35.0703	21.5064	33.2297	36.6452	35.3088
TADA1	15.267	18.3784	14.4096	18.9314	17.7253	16.9708
ILDR2	0.312675	8.29764	0.302832	15.0938	10.611	13.252
MAEL	0.0244667	0.357406	0.0260879	0.505298	0.184467	0.32786
GPA33	0.136472	0.73572	0.121262	0.542311	0.236273	0.484543
DUSP27	0.0682418	0.0328636	0.0503747	0	0.021108	0.0270549
POU2F1	14.1208	16.2071	17.1828	12.2761	13.5568	14.9956
CD247	0.340125	0.31546	0.69846	0.40611	0.17729	0.129851
CREG1	23.9262	19.2693	16.7475	20.3958	16.8933	19.8122
RCSD1	0.304435	0.0221618	0.218921	0.0285302	0.00711717	0.284616
MPZL1	25.6351	29.6501	27.2661	31.9746	29.9469	30.5242
ADCY10	0.0937507	0.0570623	0.1791	0.0432887	0.078537	0.0362389
BRP44	15.5987	13.9851	12.8942	13.9042	13.8386	12.8576
DCAF6	5.59972	10.4707	6.44492	9.33744	11.3231	10.4586
GPR161	3.71924	12.4596	3.86443	12.3409	15.4247	13.5731
TIPRL	18.8005	32.4687	16.6345	23.3676	31.8645	27.3443
SFT2D2	1.31113	3.74278	3.37631	3.26482	5.14778	4.38598
ANKRD36BP1	0	0.0238868	0	0	0.0230135	0
TBX19	0.472744	0.626374	0.152021	1.05836	0.875034	1.11383
MIR557	0.216081	0	0	0.435377	0.434438	0.222733
LOC100505918	0	0	0	0	0	0
XCL2	0	0	0	0.0377583	0	0
XCL1	0.139417	0.129307	0.165172	0.951968	1.02778	0.686612
DPT	0	0.0255733	0	0	0.0492765	0.0126319
MGC4473	0.0665213	0.161955	0.023643	0.0446774	0.445811	0.274277
ATP1B1	48.7143	49.2224	40.9399	51.4912	50.3352	51.9007
NME7	16.7137	15.9282	15.0527	19.2829	16.7493	15.0226
BLZF1	3.23674	7.24108	4.72834	7.04667	7.62892	7.79432
C1orf114	7.96651	12.7409	5.54191	18.3266	17.4886	17.5231
SLC19A2	12.4575	13.3325	14.0343	11.6348	14.783	12.6129
F5	0.004614	0.00481432	0.017219	0.0162691	0.0046383	0.0237802
SELP	0	0	0	0	0	0
SELL	0.0173431	0.0452402	0.0462307	0.00873606	0.0261517	0.0357541
SELE	0	0	0	0	0	0.011266
METTL18	10.0006	7.66135	9.03476	8.50675	7.44028	8.56767
C1orf112	9.60883	6.01823	12.3873	6.31186	5.98809	5.36123
SCYL3	2.52138	5.25534	2.07803	4.4299	4.70197	4.84645
KIFAP3	1.88758	28.3429	1.52873	19.276	23.8019	21.881
METTL11B	0.225756	0.16489	0.144429	0.0454871	0.24964	0.186165
MIR3119-2	0	0	0	0	0	0
MIR3119-1	0	0	0	0	0	0
LOC284688	0	0	0	0	0	0.0126538
GORAB	5.57434	7.47329	6.23172	6.3085	6.78862	7.38283
PRRX1	0.00520166	3.02311	0.00554632	0.361584	0.38695	1.4316
C1orf129	0	0	0	0	0	0
FMO3	0.0101466	0	0	0	0	0.010459
MIR1295A	0	0	0	0	0	0
FMO6P	0	0	0	0	0	0
FMO2	0	0	0	0	0	0
FMO1	0	0.0727504	0	0.240829	0.120155	0.154007
FMO4	0.702895	0.867699	0.601686	1.19683	1.2241	1.03068
TOP1P1	0.226667	0.281991	0.316051	0.333747	0.359319	0.539182
PRRC2C	68.7647	56.8193	79.566	59.6696	58.4462	63.3795
MYOC	0	0	0	0	0	0.0106738
VAMP4	4.12017	6.70361	2.77694	4.28324	6.35527	5.77984
METTL13	19.33	8.11308	29.1003	9.90594	8.84738	8.92464
DNM3	0.598378	3.8531	1.09292	1.12472	2.70131	1.94463
DNM3OS	0	1.44192	0	0.0102368	0.00680981	0.212972
MIR214	0	0	0	0	0	0
MIR3120	0	1.09113	0	0	0	0.26948
MIR199A2	0	0	0	0	0	0
C1orf105	0.0214984	0.0224318	0	0	0	0
PIGC	18.9595	15.5551	15.8957	17.9343	13.553	15.003
C1orf9	13.7578	31.0741	17.5202	24.276	32.9193	32.0837
FASLG	0	0	0	0	0.011451	0
TNFSF18	0	0.206774	0	0	0	0.0291817
TNFSF4	0.157622	0.556653	0.129282	0.622964	0.71913	0.856118
LOC100506023	0.139439	0.125832	0.128587	0.189833	0.162905	0.229195
PRDX6	272.206	98.688	242.231	122.993	87.0236	106.721
SLC9A11	0	0.149731	0	0.0963788	0.23081	0.231739
ANKRD45	0.523254	2.04326	0.828434	2.45203	3.6741	3.04005
LOC730159	0	0	0	0	0	0
KLHL20	3.98577	11.4495	5.17545	8.76371	10.865	10.0444
CENPL	4.79904	6.20553	5.54766	5.48096	6.51202	5.81206
DARS2	18.4309	8.48703	21.9114	10.3418	9.13046	9.2123
LOC100506046	0.274616	3.12009	0.0325347	2.45919	3.09803	3.20813
GAS5	541.796	261.893	283.81	333.436	257.538	270.293
SNORD81	122.623	69.369	126.548	79.8764	55.9415	75.6361
SNORD47	177.383	72.312	171.835	63.7233	54.7392	71.1532
SNORD80	62.6331	22.0953	56.6067	26.4415	15.8906	27.0543
SNORD79	40.5219	22.9137	57.4233	29.7615	22.6015	29.3733
SNORD78	24.7053	6.13759	32.1961	14.2223	4.73055	8.0844
SNORD44	70.8179	28.6153	81.4327	36.3718	18.8446	42.9401
SNORD77	10.4144	5.7955	25.5402	9.44268	4.53667	8.23018
SNORD76	69.8022	25.0959	80.0024	29.7615	25.4924	36.1103
SNORD75	6.35278	1.84128	14.6764	3.20002	1.06437	4.00178
SNORD74	9.11742	4.91007	16.6207	6.81485	4.13923	8.79178
ZBTB37	0.276208	1.94055	1.55108	1.0945	2.84141	2.28718
SERPINC1	0.0662162	0.0967275	0.0423622	0.0800505	0.119817	0.122859
RC3H1	4.13659	9.00411	5.99179	6.81561	10.1191	9.87773
RABGAP1L	15.4619	9.76178	30.236	5.85612	9.27756	8.75535
GPR52	0	0.0450312	0	0.0434785	0.0144616	0.0148287
CACYBP	70.5104	23.229	62.8819	29.9923	25.3362	24.1105
MRPS14	18.5633	14.3812	13.4849	13.9426	12.3043	12.8801
TNN	0.355188	1.61038	0.0811548	0.0425987	0.0127521	0.152551
KIAA0040	4.21635	0.187209	3.58701	0.23498	0.0586183	0.184943
TNR	0.00408014	0.059602	0.00435049	0.00411049	0.0246098	0.0210288
RFWD2	30.4509	24.2778	26.5512	25.3633	23.9273	23.6377
SCARNA3	0.147055	0.460319	0	0.296298	0.295659	0.60633
PAPPA2	0.0642623	0.587506	0.0424173	1.07284	0.710607	6.46951
ASTN1	1.35498	17.2648	0.904521	11.1422	16.523	15.7666
MIR488	0	0	0	0	0	0
FAM5B	0.529696	5.31579	0.25384	2.11656	2.80004	2.28217
SEC16B	0.231546	0.905996	0.1515	0.286284	0.41792	0.629233
LOC730102	0.676434	1.54534	0.463121	0.401706	0.372208	0.579826
LOC100302401	0.33512	0.793844	0.347667	0.483607	0.582719	0.45747
RASAL2	3.02235	14.3891	5.45334	7.76796	12.9826	11.5529
C1orf49	0.0205992	0	0	0	0.0207076	0
C1orf220	0.295822	1.07176	0.210282	0.869233	0.73519	0.923259
MIR4424	0	0.513845	0	0.248063	0	0.253813
RALGPS2	10.0525	18.8225	15.5804	19.2012	22.0538	20.1926
ANGPTL1	0.0119436	3.16538	0.0573073	0.330891	1.08658	0.609408
FAM20B	13.6187	17.2274	12.9869	19.5862	16.6369	17.5254
TOR3A	13.1327	9.51703	12.9175	12.2351	10.8544	10.6053
ABL2	4.28126	8.89632	4.78838	7.42928	9.71838	9.13318
SOAT1	1.19616	7.56195	1.72882	5.61536	7.50381	6.93749
AXDND1	0.0523293	0.163804	0.0495971	0.339742	0.169505	0.317649
NPHS2	0.011318	0	0.0724075	0.0228043	0	0
TDRD5	0.187398	0.0111734	0.11418	0.00539405	0.00538242	0.00551906
FAM163A	0.451326	0.615236	0.341519	0.315345	0.124402	0.187589
TOR1AIP2	10.1953	12.879	12.8737	11.7358	14.1508	14.1013
TOR1AIP1	10.8856	12.1475	12.6625	10.4174	11.8655	11.7883
CEP350	4.43474	12.8753	7.54761	9.53791	14.3804	13.55
QSOX1	25.793	7.72937	20.7338	8.77528	8.60229	9.42627
FLJ23867	1.23968	1.25283	0.964349	0.981842	1.0581	1.13319
LHX4	1.02555	0.0705545	1.47803	0.0227072	0.215254	0.162635
LOC100527964	0.804957	2.45319	1.28319	1.75838	2.31542	2.00452
ACBD6	56.6745	27.3594	38.0882	32.6999	26.5303	25.8801
MIR3121	0	0.286952	0	0	0	0
XPR1	13.5615	48.2867	14.779	27.2644	42.5674	37.482
KIAA1614	0.173281	0.148897	0.086947	0.225914	0.133207	0.24691
STX6	21.0779	16.01	22.7533	13.628	15.4434	13.2074
MR1	0.00808242	0.0281111	0.00287265	0.0434269	0.0135416	0.0416563
IER5	12.4596	18.6612	6.33409	41.0546	32.2039	35.7429
GM140	0	0	0	0	0	0
CACNA1E	0.0785958	1.58012	0.175089	0.523156	1.38972	1.09516
ZNF648	0.0638354	0.0726621	0.19182	0.12862	0.145844	0.197402
GLUL	64.8513	91.1151	70.8992	120.548	116.071	127.009
TEDDM1	0	0	0	0	0	0
LINC00272	0	0	0.0611899	0	0	0
RGSL1	0	0	0	0	0	0
RNASEL	0.244664	1.365	0.234256	1.39842	1.49579	1.71391
RGS16	3.0214	22.6041	6.32251	36.5441	29.5241	24.0537
LOC284648	0.0284241	0.711796	0.0151537	1.17406	0.8715	0.761778
RGS8	0.0232192	5.45115	0.0247577	2.40937	1.63391	1.1967
NPL	1.39914	0.569354	1.36504	0.64839	0.675123	0.959071
DHX9	90.4316	107.006	161.46	104.59	112.687	109.611
SHCBP1L	0	0	0	0	0	0
LAMC1	24.3541	10.6317	31.5117	12.8882	10.7989	17.2874
LAMC2	1.84532	0.0982364	2.9554	0.23902	0.155217	0.159158
NMNAT2	2.59367	11.2742	3.39904	6.69548	11.0802	8.9353
DKFZP564C196	0.0949207	0.0270114	0.00920092	0.0956267	0.043373	0.0800533
SMG7	14.5541	23.9195	25.0148	24.3337	26.8312	25.2949
NCF2	0.0175588	0	0.00936114	0	0.00882565	0.0090497
ARPC5	79.6288	65.383	71.8155	61.7723	57.2033	59.1181
RGL1	0.894583	7.78284	1.03335	5.60353	5.49152	6.77932
APOBEC4	0	0	0	0.00767943	0	0
GLT25D2	1.01344	12.5443	0.993444	12.4658	5.78401	7.79266
TSEN15	25.2887	25.9394	19.1296	37.2796	26.9504	26.467
C1orf21	5.10499	16.923	8.39596	9.79129	10.8915	10.3824
EDEM3	3.93377	13.3032	6.15205	9.07765	12.5953	12.1745
FAM129A	9.38333	0.96344	9.74753	1.35221	1.34622	1.67034
RNF2	19.7865	18.6233	24.5311	17.062	21.5153	19.0064
TRMT1L	12.671	8.70878	13.8743	8.849	9.00865	8.85101
SWT1	3.33661	6.624	3.17023	6.06278	7.10689	7.22488
IVNS1ABP	83.3263	90.6082	69.5878	81.6791	129.612	119.931
LOC100288079	0	0	0	0	0	0
HMCN1	0.675556	0.871098	1.15672	1.07886	1.17355	2.36353
MIR548F1	0	0.269455	0	0.260164	0	0
PRG4	0.033586	0.00876103	0.0179057	0.0253768	0.0211018	0.00865499
TPR	24.1278	31.9774	30.528	30.8726	32.1483	35.3258
C1orf27	8.94651	15.7265	10.5013	15.5073	16.4737	17.9621
OCLM	0.431184	1.24974	0.689632	0.892916	0.818748	0.839534
PDC	0	0.0182606	0	0.017631	0	0.0180396
PTGS2	0.0612703	1.02289	0.0703554	0.061726	0.0615929	0.213761
PLA2G4A	0.838938	0.913092	0.886814	0.619311	0.341704	0.894585
FAM5C	0.00734256	5.67706	0.00782908	3.41749	4.87161	3.54968
LOC440704	0	0	0	0	0	0
RGS18	0	0	0	0	0.00992422	0
RGS21	0.0118103	0.0246462	0	0	0.0474901	0
RGS1	0	0	0	0	0	0
RGS13	0	0	0	0	0	0.0419229
RGS2	14.2742	35.4671	9.93479	39.9331	34.8957	43.8983
UCHL5	13.8879	9.4342	16.0989	9.23002	9.70605	9.49521
TROVE2	14.2434	22.6942	17.0855	17.8118	25.8505	24.7253
GLRX2	8.17907	3.15648	9.31834	3.87539	3.36019	3.67648
CDC73	11.3207	10.5026	18.1651	9.18858	13.3302	11.6325
MIR1278	0	0	0	0	0	0
B3GALT2	0	2.67162	0.00636388	0.57723	1.37996	1.32887
KCNT2	2.01761	6.29692	2.07105	6.0798	9.3342	9.22393
MIR4735	0	0	0	0	0	0
CFH	0.0102621	0.353354	0.00547106	0.0155077	0.0103162	0.0634685
CFHR3	0.400277	0.0404183	0.495638	0.182115	0.103841	0.226265
CFHR1	0.0163269	0.0681429	0	0.115138	0.0164128	0.033659
CFHR4	0	0	0.0310579	0	0.00976041	0
CFHR2	0	0	0	0	0	0
CFHR5	0	0	0	0	0	0
F13B	0	0	0	0.0192453	0	0.0196914
ASPM	12.6943	17.9961	18.556	12.3576	17.5629	16.6837
ZBTB41	1.82422	9.85868	1.652	5.20875	9.21184	7.55759
CRB1	0.00423011	17.8758	0.0135312	2.10096	8.99805	6.0478
DENND1B	0.424682	4.97455	0.587589	4.04157	8.7874	6.53247
C1orf53	0.558078	2.68508	0.49588	2.03027	1.90122	1.91753
LHX9	0.0168397	12.0712	0.0179555	6.23463	11.2997	7.26439
NEK7	3.41828	12.0904	3.70489	8.61186	11.262	10.8558
ATP6V1G3	0	0	0	0.0943958	0.0313974	0.128778
PTPRC	0	0.00414546	0.0169449	0.0160101	0.0479267	0.0532387
LOC100131234	0	0.329235	0	0.282562	0.352441	0.216833
MIR181B1	0	1.40607	0	0.387881	0.580567	0.992176
MIR181A1	0	0.200867	0	0	0.193522	0
NR5A2	0.633935	0.0525662	1.7458	0.139573	0.0464239	0.614504
FAM58BP	0	0	0	0.0215926	0	0
C1orf98	1.00126	0.0467791	0.717049	0.0301107	0	0.0924257
ZNF281	34.2448	27.216	48.3452	28.5012	28.8871	30.6929
KIF14	9.795	7.79121	13.0566	6.92157	7.41565	8.17683
DDX59	9.13669	9.48575	7.06569	10.8322	9.55183	10.4717
CAMSAP2	6.96839	29.4504	12.8268	18.5068	30.2907	26.9085
GPR25	0	0.0406912	0	0	0.0196017	0.0200993
C1orf106	2.6791	2.28572	4.3762	3.57164	3.04757	3.48312
KIF21B	4.10737	21.9219	5.17001	11.4072	17.5332	14.7986
CACNA1S	0.00686639	0.0179113	0.00732136	0.159102	0.220882	0.2548
TMEM9	53.6485	51.1107	33.8906	61.6716	53.5714	53.584
IGFN1	0.00179305	0.0112254	0	0.0162575	0.010815	0.0110895
PKP1	0.0233258	0	0.0580332	0	0	0.00400732
TNNT2	2.49777	0.0383267	2.78077	0.0185026	0	0.246108
LAD1	4.57233	0	8.80416	0.0150289	0.00749822	0.0230657
TNNI1	0.062049	0.345296	0.0367558	0.413264	0.235642	0.341116
PHLDA3	17.9912	7.18535	13.7023	11.3	8.70595	8.92697
CSRP1	0.651732	0.457068	0.0455682	0.38749	0.128885	3.25986
RPS10P7	0.676155	0.641374	0.294937	0.309629	0.463442	0.506888
NAV1	5.35943	19.8235	8.51981	19.2563	32.545	30.5319
MIR1231	0.230173	0	0	0	0	0
IPO9	16.7074	30.3114	21.0917	24.9644	29.4138	28.1912
SHISA4	3.57416	4.42441	1.24301	3.89758	4.49445	4.80662
LMOD1	0.45907	2.26133	0.136601	1.29603	1.3147	1.97535
TIMM17A	46.1812	30.7523	54.0727	32.6367	29.9615	29.3144
RNPEP	35.5594	16.9858	25.6015	23.3846	17.5381	20.3534
ELF3	0.919559	0.306218	0.938766	0.860697	0.668716	1.01509
GPR37L1	0.103339	0.107826	0.0734577	0.0954323	0.0692557	0.186411
ARL8A	20.2086	25.505	16.0506	24.0432	24.3827	26.838
PTPN7	0.0280699	0.00585772	0.0239439	0	0	0.0115736
PTPRVP	0.0103423	0.0161871	0.0110276	0.0208385	0.0207936	0.0266519
LGR6	0.545014	0.0319481	0.195885	0.0678623	0.018468	0.460797
UBE2T	64.6006	41.2949	48.1919	49.3395	36.9014	33.9919
PPP1R12B	1.37259	5.08025	1.4493	3.70282	5.22029	4.77313
SYT2	2.83162	5.12259	6.08297	6.39471	2.15028	2.09304
KDM5B	44.0969	74.6665	57.9634	65.0665	88.0046	87.3867
KDM5B-AS1	8.48146	7.43259	2.68939	11.7837	6.82647	9.114
LOC641515	0.0387483	0	0.0413158	0.0195183	0	0
LOC148709	1.54189	1.04717	1.84835	1.01106	1.32072	1.51413
RABIF	3.42542	6.26502	4.0932	5.43418	5.09263	4.91077
KLHL12	20.7763	20.275	18.3108	23.3978	20.9112	21.3374
ADIPOR1	50.6178	25.529	40.8707	30.4553	24.9675	27.7791
CYB5R1	6.94695	11.5116	5.07101	10.829	11.2203	12.0498
LOC401980	0.0226118	0.047187	0.02411	0.04556	0.0568272	0.0699238
TMEM183A	2.92838	4.3494	2.65457	3.07509	3.51914	3.38234
TMEM183B	0	0	0	0	0	0
PPFIA4	0.763929	5.67602	0.398322	5.40419	5.39254	5.17033
MYOG	0	0.0126693	0	0.0122325	0.0610306	0.025032
ADORA1	1.53796	1.52904	1.41554	0.825858	1.16684	0.949688
MYBPH	0	0.0244688	0	0	0	0.0846042
CHI3L1	0.0345824	0	0.110621	0.0232264	0.0231763	0.0475294
CHIT1	0	0.0087161	0	0.00841556	0.00839742	0.0086106
LOC730227	0	0.00806105	0	0.0389155	0.0388316	0.0398174
BTG2	3.10883	46.3179	1.35758	33.035	27.8048	31.0067
FMOD	0.0212752	0.288586	0.0378082	0.250057	0.199614	0.935689
PRELP	0.109173	4.51475	0.0776046	0.634248	0.541424	0.705214
OPTC	1.40782	1.65256	0.813096	0.0738693	0.029484	0.0906976
ATP2B4	3.26423	30.3662	4.30065	22.106	30.4611	27.5002
SNORA77	1.69408	4.06554	1.26443	1.87734	2.3842	3.14321
LINC00260	0.282346	2.5128	0.247927	1.70668	1.38577	1.42095
LAX1	0.00646002	0	0.00688806	0.0520646	0.0519523	0.106542
ZC3H11A	20.4668	52.5192	22.5507	37.376	44.5486	47.5298
ZBED6	0.792297	9.28154	2.54206	3.65716	7.8054	8.95388
SNRPE	90.6719	41.377	73.1813	52.1408	46.8682	38.7314
LINC00303	0	0	0	0.0281816	0.0281208	0.0144174
SOX13	23.7079	8.06672	23.6323	22.7738	7.0453	10.3378
ETNK2	9.74418	4.49526	8.52987	8.52521	6.59014	7.02506
REN	0.0144546	0	0.0154123	0.0145621	0	0.148996
KISS1	0.207607	0.0309458	0.09487	0.119515	0.149072	0.0917138
GOLT1A	2.85384	0.050046	1.38083	0.193282	0.0964324	0
PLEKHA6	2.06845	7.1157	1.80949	9.31396	10.6495	8.12803
LOC127841	0	0	0	0.0165376	0	0
PPP1R15B	16.8846	31.6413	17.6994	33.2236	39.1972	35.7812
PIK3C2B	3.56088	18.3857	4.06993	16.1109	18.595	16.8172
MDM4	8.59898	24.3779	8.1739	17.6011	21.4396	23.1015
LRRN2	1.23515	8.62173	2.49313	11.8645	14.2558	12.9837
NFASC	0.971298	10.0834	0.989773	11.6081	10.275	9.89162
CNTN2	0.436219	34.8772	0.621145	48.0211	26.261	37.7534
TMEM81	3.7201	5.88877	2.37317	4.29232	4.52279	4.67038
RBBP5	11.5553	13.7451	14.6244	13.3098	14.782	14.5338
DSTYK	5.97339	9.55164	4.10528	7.5769	8.53221	9.14348
TMCC2	2.17365	6.64405	1.46617	5.89814	5.84289	5.72409
NUAK2	2.91395	14.4292	3.82403	30.4038	30.8577	28.9327
KLHDC8A	0.567515	19.5941	0.740593	11.9467	23.9271	18.0822
LOC284576	0.00761451	0.0238353	0.0324762	0.0690403	0.0153092	0.0470936
LEMD1	4.93591	9.19681	1.05729	10.2116	12.2276	10.1303
MIR135B	0	0	0	0	0	0
CDK18	15.4972	6.93594	9.125	5.55392	9.32993	8.54788
LOC284578	0.0537688	0.0280516	0.0477763	0.0993093	0.0630606	0.120086
MFSD4	0.145041	0.345915	0.0828488	0.339206	0.531145	0.357747
ELK4	4.18429	6.88485	4.34812	6.19013	8.13769	7.81763
SLC45A3	4.07615	2.93341	4.31285	10.692	4.97253	5.7829
NUCKS1	297.348	180.382	265.025	186.513	192.091	180.728
[truncated: 21,347 more rows]
